# Supplementary material for: Adiponectin in the mammalian host influences ticks’ acquisition of the Lyme disease pathogen Borrelia
Source: PLoS Biol. 2023 Oct 20;21(10):e3002331. doi: 10.1371/journal.pbio.3002331 (PMC10619873; doi:10.1371/journal.pbio.3002331)
Supplement: S1 Data — (XLSX) [file pbio.3002331.s008.xlsx]

## Sheet: Fig. 1
Fig. 1A			Fig. 1C			Fig. 1D										Fig. 1E
WT	KO		WT	KO			WT1	WT2	WT3	Average	KO1	KO2	KO3	Average		WT	KO
411.636	468.159		27.393	74.8809		0h	100	100	100	100	100	100	100	100		2.8	3.2
326.051	467.443		17.9092	116.395		72h	68.8889	80.7692	78.2051	75.9544	65	64.7059	71.4286	67.0448		2.9	3.3
667.631	407.795		19.0673	735.672		84h	60	76.9231	75.641	70.8547	56.6667	55.8824	58.7302	57.0931		2.9	2.7
507.08	583.016		5.62958	919.343		96h	3.33333	1.47059	0	1.60131	0	0	0	0		3.3	2.8
465.413	559.817		5.6596	389.277		120h	0	0	0	0						3.7	2.9
			40.1303	134.286												2.7	4.8
			127.661	634.272												3.7	3.2
			57.6285	979.212												4.5	3.2
			77.3814	232.502												2.8	2.6
			1708.21	3850.8												2.7	3.4
			137.718	0.0153554												3.9	4.7
			39.8855	246.639												5.4	2.1
																4.6	2.3
																4.9	5.5
																5	3.1
																4.8	5
																2.2	3.7
																5.4	3.6
																4	3.6
																5.7	2.7

## Sheet: Fig. 2
Fig. 2A									Fig. 2B				Fig. 2D				Fig. 2E			Fig. 2F
Sec Control			Adiponectin			PGLYRP1				Luminescent value			Term	Count	p-value		Log2(WT/KO)	-Log10 (P-Value)		SG			MG
-1622.43	0		-1622.43	0		-1622.43	0		0 ug/ml	1.15575	1.07263		methylation	9	0.00063		-30.8221	12.72		WT	KO		WT	KO
-1619.38	0		-1619.38	0		-1619.38	0		10 ug/ml	1.32347	1.24927		evasion or tolerance of host defense response	5	0.021		-29.4253	12		0.0021189	5.98214		0.163586	8.83628
-1616.33	0		-1616.33	0		-1616.33	0		20 ug/ml	1.19471	1.08453		sulfation	4	0.0085		-29.2042	7.44		1.50004	0.00581442		1.9641	0.334617
-1613.29	0		-1613.29	0		-1613.29	0		40 ug/ml	1.21195	1.0478		extracellular space	9	0.00036		-28.81	7.37		0.0157745	0.00638708		0.20354	1.42548
-1610.26	0		-1610.26	0		-1610.26	0						cell periphery	2	0.023		-28.4555	6.45		0.0222654	0.00171536		0.344589	0.0777131
-1607.23	0		-1607.23	0		-1607.23	0						cytoplasmic side of plasma membrane	2	0.059		-28.0996	6.31		31.6107	0.000275644		0.0361949	0.0607836
-1604.21	0		-1604.21	0		-1604.21	0						heme binding	14	3.3e-05		-27.4948	6.06		5.36882	0.0396611		2.75895	0.114137
-1601.19	0		-1601.19	0		-1601.19	0						iron ion binding	13	8.5e-05		-27.3856	21.52		49.9486	0.455759		1.25025	0.113605
-1598.18	0		-1598.18	0		-1598.18	0						phosphatidylinositol bisphosphate binding	9	7.9e-12		-26.8119	5.8		10.4822	0.000111555		0.142997	0.226164
-1595.18	0		-1595.18	0		-1595.18	0										-26.3013	11.96		459.7	0.0129839		1.11047	0.159554
-1592.18	0		-1592.18	0		-1592.18	0										-25.869	5.44		0.02193	3.09878e-08		0.0302355	0.564129
-1589.18	0		-1589.18	0		-1589.18	0										-25.7535	11.01			0.427685			0.748168
-1586.19	0		-1586.19	0		-1586.19	0										-25.2818	6.32
-1583.21	0		-1583.21	0		-1583.21	0										-24.733	15.27
-1580.23	0		-1580.23	0		-1580.23	0										-14.0824	5.59
-1577.26	0		-1577.26	0		-1577.26	0										-13.155	4.66
-1574.3	0		-1574.3	0		-1574.3	0										-12.8002	4.82
-1571.34	0		-1571.34	0		-1571.34	0										-12.7433	2.24
-1568.38	0		-1568.38	0		-1568.38	0										-12.7236	7.16
-1565.43	0		-1565.43	0		-1565.43	0										-12.6936	2.88
-1562.49	0		-1562.49	0		-1562.49	0										-12.6525	7.91
-1559.55	0		-1559.55	0		-1559.55	0										-11.6558	2.17
-1556.62	0		-1556.62	0		-1556.62	0										-11.5194	1.71
-1553.69	0		-1553.69	0		-1553.69	0										-11.3961	3.77
-1550.77	0		-1550.77	0		-1550.77	0										-11.3331	2.44
-1547.85	0		-1547.85	0		-1547.85	0										-11.0886	2.1
-1544.94	0		-1544.94	0		-1544.94	0										-10.9209	1.42
-1542.03	0		-1542.03	0		-1542.03	0										-10.5417	2.04
-1539.13	0		-1539.13	0		-1539.13	0										-10.5396	1.52
-1536.24	0		-1536.24	0		-1536.24	0										-10.4298	6.05
-1533.35	0		-1533.35	0		-1533.35	0										-10.4265	4.53
-1530.46	0		-1530.46	0		-1530.46	0										-10.4147	5.08
-1527.58	0		-1527.58	0		-1527.58	0										-10.3739	2.8
-1524.71	0		-1524.71	0		-1524.71	0										-10.259	5.9
-1521.84	0		-1521.84	0		-1521.84	0										-10.2068	3.09
-1518.98	0		-1518.98	0		-1518.98	0										-10.1346	3.43
-1516.12	0		-1516.12	0		-1516.12	0										-10.0911	2.01
-1513.26	0		-1513.26	0		-1513.26	0										-10.0417	1.97
-1510.42	0		-1510.42	0		-1510.42	0										-10.0397	4
-1507.57	0		-1507.57	0		-1507.57	0										-10.0369	2.9
-1504.74	0		-1504.74	0		-1504.74	0										-10.0278	5.55
-1501.9	0		-1501.9	0		-1501.9	0										-9.99048	3.75
-1499.08	0		-1499.08	0		-1499.08	0										-9.96822	4.3
-1496.26	0		-1496.26	0		-1496.26	0										-9.93356	5.39
-1493.44	0		-1493.44	0		-1493.44	0										-9.89811	2.37
-1490.63	0		-1490.63	0		-1490.63	0										-9.87637	5.63
-1487.82	0		-1487.82	0		-1487.82	0										-9.87448	2.52
-1485.02	0		-1485.02	0		-1485.02	0										-9.84021	4.5
-1482.22	0		-1482.22	0		-1482.22	0										-9.77362	4.7
-1479.43	0		-1479.43	0		-1479.43	0										-9.6843	3.34
-1476.65	0		-1476.65	0		-1476.65	0										-9.66887	3.53
-1473.86	0		-1473.86	0		-1473.86	0										-9.63933	4.92
-1471.09	0		-1471.09	0		-1471.09	0										-9.58432	4.22
-1468.32	0		-1468.32	0		-1468.32	0										-9.54583	1.3
-1465.55	0		-1465.55	0		-1465.55	0										-9.52724	1.12
-1462.79	0		-1462.79	0		-1462.79	0										-9.51878	1.17
-1460.03	0		-1460.03	0		-1460.03	0										-9.51082	2.39
-1457.28	0		-1457.28	0		-1457.28	0										-9.3985	2.29
-1454.54	0		-1454.54	0		-1454.54	0										-9.31181	2.15
-1451.79	0		-1451.79	0		-1451.79	0										-9.31031	2.67
-1449.06	0		-1449.06	0		-1449.06	0										-9.30679	3.81
-1446.33	0		-1446.33	0		-1446.33	0										-9.27948	4.8
-1443.6	0		-1443.6	0		-1443.6	0										-9.21415	3.39
-1440.88	0		-1440.88	0		-1440.88	0										-9.19099	5.38
-1438.16	0		-1438.16	0		-1438.16	0										-9.15313	1.59
-1435.45	0		-1435.45	0		-1435.45	0										-9.15243	4.31
-1432.74	0		-1432.74	0		-1432.74	0										-9.09121	0.98
-1430.04	0		-1430.04	0		-1430.04	0										-9.05388	5.14
-1427.34	0		-1427.34	0		-1427.34	0										-9.05377	3.03
-1424.65	0		-1424.65	0		-1424.65	0										-9.00728	1.63
-1421.96	0		-1421.96	0		-1421.96	0										-8.9801	5.48
-1419.28	0		-1419.28	0		-1419.28	0										-8.97375	3.8
-1416.6	0		-1416.6	0		-1416.6	0										-8.90092	4.82
-1413.93	0		-1413.93	0		-1413.93	0										-8.89498	1.04
-1411.26	0		-1411.26	0		-1411.26	0										-8.85325	2.01
-1408.59	0		-1408.59	0		-1408.59	0										-8.81365	5.07
-1405.93	0		-1405.93	0		-1405.93	0										-8.8053	4.23
-1403.28	0		-1403.28	0		-1403.28	0										-8.77247	1.41
-1400.63	0		-1400.63	0		-1400.63	0										-8.76228	0.93
-1397.98	0		-1397.98	0		-1397.98	0										-8.74013	1.74
-1395.34	0		-1395.34	0		-1395.34	0										-8.69654	3.36
-1392.71	0		-1392.71	0		-1392.71	0										-8.6738	0.98
-1390.07	0		-1390.07	0		-1390.07	0										-8.65449	1.96
-1387.45	0		-1387.45	0		-1387.45	0										-8.62582	5.5
-1384.83	0		-1384.83	0		-1384.83	0										-8.62452	5.1
-1382.21	0		-1382.21	0		-1382.21	0										-8.61366	1.71
-1379.59	0		-1379.59	0		-1379.59	0										-8.56072	4.1
-1376.99	0		-1376.99	0		-1376.99	0										-8.5354	9.99
-1374.38	0		-1374.38	0		-1374.38	0										-8.49018	1.98
-1371.78	0		-1371.78	0		-1371.78	0										-8.45368	4.76
-1369.19	0		-1369.19	0		-1369.19	0										-8.45205	3.36
-1366.6	0		-1366.6	0		-1366.6	0										-8.41751	4.57
-1364.01	0		-1364.01	0		-1364.01	0										-8.3355	0.87
-1361.43	0		-1361.43	0		-1361.43	0										-8.30642	0.86
-1358.85	0		-1358.85	0		-1358.85	0										-8.30616	2.48
-1356.28	0		-1356.28	0		-1356.28	0										-8.295	1.85
-1353.71	0		-1353.71	0		-1353.71	0										-8.28445	3.39
-1351.15	0		-1351.15	0		-1351.15	0										-8.27892	1.39
-1348.59	0		-1348.59	0		-1348.59	0										-8.24242	4.44
-1346.04	0		-1346.04	0		-1346.04	0										-8.24225	0.85
-1343.49	0		-1343.49	0		-1343.49	0										-8.12866	1.77
-1340.94	0		-1340.94	0		-1340.94	0										-8.0773	4.68
-1338.4	0		-1338.4	0		-1338.4	0										-8.07618	3.42
-1335.86	0		-1335.86	0		-1335.86	0										-8.03894	4.8
-1333.33	0		-1333.33	0		-1333.33	0										-8.03544	2.64
-1330.8	0		-1330.8	0		-1330.8	0										-7.97845	0.88
-1328.28	0		-1328.28	0		-1328.28	0										-7.97342	1.57
-1325.76	0		-1325.76	0		-1325.76	0										-7.94782	4.48
-1323.24	0		-1323.24	0		-1323.24	0										-7.90996	2.23
-1320.73	0		-1320.73	0		-1320.73	0										-7.88882	1.11
-1318.22	0		-1318.22	0		-1318.22	0										-7.8489	6.94
-1315.72	0		-1315.72	0		-1315.72	0										-7.84491	4.13
-1313.22	0		-1313.22	0		-1313.22	0										-7.83541	1.66
-1310.73	0		-1310.73	0		-1310.73	0										-7.78188	3.52
-1308.24	0		-1308.24	0		-1308.24	0										-7.77521	2.79
-1305.75	0		-1305.75	0		-1305.75	0										-7.72675	0.78
-1303.27	0		-1303.27	0		-1303.27	0										-7.67901	4.46
-1300.8	0		-1300.8	0		-1300.8	0										-7.59969	2.26
-1298.32	0		-1298.32	0		-1298.32	0										-7.58308	3.79
-1295.85	0		-1295.85	0		-1295.85	0										-7.571	2.78
-1293.39	0		-1293.39	0		-1293.39	0										-7.5427	2.71
-1290.93	0		-1290.93	0		-1290.93	0										-7.52971	2.98
-1288.47	0		-1288.47	0		-1288.47	0										-7.50767	3.5
-1286.02	0		-1286.02	0		-1286.02	0										-7.50384	0.75
-1283.57	0		-1283.57	0		-1283.57	0										-7.50384	0.75
-1281.13	0		-1281.13	0		-1281.13	0										-7.50209	2.54
-1278.69	0		-1278.69	0		-1278.69	0										-7.47264	6.71
-1276.25	0		-1276.25	0		-1276.25	0										-7.46661	0.74
-1273.82	0		-1273.82	0		-1273.82	0										-7.45626	2.77
-1271.39	0		-1271.39	0		-1271.39	0										-7.44856	1.55
-1268.97	0		-1268.97	0		-1268.97	0										-7.44257	2.39
-1266.55	0		-1266.55	0		-1266.55	0										-7.43253	4.1
-1264.14	0		-1264.14	0		-1264.14	0										-7.37032	1.68
-1261.73	0		-1261.73	0		-1261.73	0										-7.33346	0.72
-1259.32	0		-1259.32	0		-1259.32	0										-7.33255	2.93
-1256.92	0		-1256.92	0		-1256.92	0										-7.33159	5.12
-1254.52	0		-1254.52	0		-1254.52	0										-7.32027	3.18
-1252.12	0		-1252.12	0		-1252.12	0										-7.26974	3.28
-1249.73	0		-1249.73	0		-1249.73	0										-7.23832	5.41
-1247.34	0		-1247.34	0		-1247.34	0										-7.23798	3.27
-1244.96	0		-1244.96	0		-1244.96	0										-7.20822	3.39
-1242.58	0		-1242.58	0		-1242.58	0										-7.18021	2.24
-1240.2	0		-1240.2	0		-1240.2	0										-7.15362	3.89
-1237.83	0		-1237.83	0		-1237.83	0										-7.14305	2.68
-1235.46	0		-1235.46	0		-1235.46	0										-7.14063	4.07
-1233.1	0		-1233.1	0		-1233.1	0										-7.1288	1.55
-1230.74	0		-1230.74	0		-1230.74	0										-7.12716	4.16
-1228.38	0		-1228.38	0		-1228.38	0										-7.11995	2.01
-1226.03	0		-1226.03	0		-1226.03	0										-7.09723	3.81
-1223.68	0		-1223.68	0		-1223.68	0										-7.05224	5.53
-1221.34	0		-1221.34	0		-1221.34	0										-7.03327	2.31
-1219	0		-1219	0		-1219	0										-6.9966	2.48
-1216.66	0		-1216.66	0		-1216.66	0										-6.99633	2.84
-1214.33	0		-1214.33	0		-1214.33	0										-6.97497	3.85
-1212	0		-1212	0		-1212	0										-6.9666	3.18
-1209.67	0		-1209.67	0		-1209.67	0										-6.92642	2.17
-1207.35	0		-1207.35	0		-1207.35	0										-6.91494	2.42
-1205.03	0		-1205.03	0		-1205.03	0										-6.90776	3.93
-1202.72	0		-1202.72	0		-1202.72	0										-6.9057	3.12
-1200.41	0		-1200.41	0		-1200.41	0										-6.8933	4.66
-1198.1	0		-1198.1	0		-1198.1	0										-6.77843	5.81
-1195.8	0		-1195.8	0		-1195.8	0										-6.77378	0.66
-1193.5	0		-1193.5	0		-1193.5	0										-6.72502	3.53
-1191.21	0		-1191.21	0		-1191.21	0										-6.71209	2.44
-1188.91	0		-1188.91	0		-1188.91	0										-6.70516	2.51
-1186.63	0		-1186.63	0		-1186.63	0										-6.69759	2.34
-1184.34	0		-1184.34	0		-1184.34	0										-6.63887	2.97
-1182.06	0		-1182.06	0		-1182.06	0										-6.6387	1.31
-1179.78	0		-1179.78	0		-1179.78	0										-6.63621	1.41
-1177.51	0		-1177.51	0		-1177.51	0										-6.61416	2.06
-1175.24	0		-1175.24	0		-1175.24	0										-6.60492	2.45
-1172.97	0		-1172.97	0		-1172.97	0										-6.55842	5.1
-1170.71	0		-1170.71	0		-1170.71	0										-6.5352	2.95
-1168.45	0		-1168.45	0		-1168.45	0										-6.51398	2.14
-1166.2	0		-1166.2	0		-1166.2	0										-6.50021	0.61
-1163.94	0		-1163.94	0		-1163.94	0										-6.50021	0.61
-1161.7	0		-1161.7	0		-1161.7	0										-6.48157	4.58
-1159.45	0		-1159.45	0		-1159.45	0										-6.47822	1.46
-1157.21	0		-1157.21	0		-1157.21	0										-6.4756	2.2
-1154.97	0		-1154.97	0		-1154.97	0										-6.46919	1.24
-1152.74	0		-1152.74	0		-1152.74	0										-6.46894	0.95
-1150.51	0		-1150.51	0		-1150.51	0										-6.45973	2.54
-1148.28	0		-1148.28	0		-1148.28	0										-6.44089	3.44
-1146.06	0		-1146.06	0		-1146.06	0										-6.41598	2.62
-1143.84	0		-1143.84	0		-1143.84	0										-6.40576	2.32
-1141.62	0		-1141.62	0		-1141.62	0										-6.3935	4.66
-1139.41	0		-1139.41	0		-1139.41	0										-6.39156	1.59
-1137.2	0		-1137.2	0		-1137.2	0										-6.36833	2.2
-1134.99	0		-1134.99	0		-1134.99	0										-6.35555	4.69
-1132.79	0		-1132.79	0		-1132.79	0										-6.32129	0.91
-1130.59	0		-1130.59	0		-1130.59	0										-6.31675	1.06
-1128.39	0		-1128.39	0		-1128.39	0										-6.31162	1.21
-1126.2	0		-1126.2	0		-1126.2	0										-6.31055	1.24
-1124.01	0		-1124.01	0		-1124.01	0										-6.30487	2.08
-1121.82	0		-1121.82	0		-1121.82	0										-6.29754	2.17
-1119.64	0		-1119.64	0		-1119.64	0										-6.26368	1.77
-1117.46	0		-1117.46	0		-1117.46	0										-6.25242	2.56
-1115.29	0		-1115.29	0		-1115.29	0										-6.23387	0.81
-1113.12	0		-1113.12	0		-1113.12	0										-6.23129	1.11
-1110.95	0		-1110.95	0		-1110.95	0										-6.21955	4.55
-1108.78	0		-1108.78	0		-1108.78	0										-6.2145	3.79
-1106.62	0		-1106.62	0		-1106.62	0										-6.21006	2.71
-1104.46	0		-1104.46	0		-1104.46	0										-6.19278	1.99
-1102.3	0		-1102.3	0		-1102.3	0										-6.18882	2.45
-1100.15	0		-1100.15	0		-1100.15	0										-6.16602	1.98
-1098	0		-1098	0		-1098	0										-6.1517	2
-1095.86	0		-1095.86	0		-1095.86	0										-6.13865	3.1
-1093.71	0		-1093.71	0		-1093.71	0										-6.13557	0.56
-1091.57	0		-1091.57	0		-1091.57	0										-6.13466	0.6
-1089.44	0		-1089.44	0		-1089.44	0										-6.13111	0.72
-1087.31	0		-1087.31	0		-1087.31	0										-6.12767	0.83
-1085.18	0		-1085.18	0		-1085.18	0										-6.12571	0.89
-1083.05	0		-1083.05	0		-1083.05	0										-6.1172	4.48
-1080.93	0		-1080.93	0		-1080.93	0										-6.11692	1.12
-1078.81	0		-1078.81	0		-1078.81	0										-6.10511	4.49
-1076.69	0		-1076.69	0		-1076.69	0										-6.09577	1.55
-1074.58	0		-1074.58	0		-1074.58	0										-6.0898	1.65
-1072.47	0		-1072.47	0		-1072.47	0										-6.08427	2.93
-1070.36	0		-1070.36	0		-1070.36	0										-6.07997	1.8
-1068.26	0		-1068.26	0		-1068.26	0										-6.07315	2.37
-1066.15	0		-1066.15	0		-1066.15	0										-6.05824	4.82
-1064.06	0		-1064.06	0		-1064.06	0										-6.05244	2.13
-1061.96	0		-1061.96	0		-1061.96	0										-6.02552	5.51
-1059.87	0		-1059.87	0		-1059.87	0										-6.00381	1.55
-1057.78	0		-1057.78	0		-1057.78	0										-6.00155	3.93
-1055.7	0		-1055.7	0		-1055.7	0										-5.99261	3.93
-1053.61	0		-1053.61	0		-1053.61	0										-5.9922	1.65
-1051.54	0		-1051.54	0		-1051.54	0										-5.98726	1.78
-1049.46	0		-1049.46	0		-1049.46	0										-5.98481	0.87
-1047.39	0		-1047.39	0		-1047.39	0										-5.98061	4.57
-1045.32	0		-1045.32	0		-1045.32	0										-5.96841	0.59
-1043.25	0		-1043.25	0		-1043.25	0										-5.95981	2.75
-1041.19	0		-1041.19	0		-1041.19	0										-5.9503	2.33
-1039.12	0		-1039.12	0		-1039.12	0										-5.94923	1.73
-1037.07	0		-1037.07	0		-1037.07	0										-5.94436	4.89
-1035.01	0		-1035.01	0		-1035.01	0										-5.94282	1.75
-1032.96	0		-1032.96	0		-1032.96	0										-5.93762	1.9
-1030.91	0		-1030.91	0		-1030.91	0										-5.92977	4.31
-1028.87	0		-1028.87	0		-1028.87	0										-5.91163	0.53
-1026.82	0		-1026.82	0		-1026.82	0										-5.91163	0.53
-1024.78	0		-1024.78	0		-1024.78	0										-5.90398	3.23
-1022.75	0		-1022.75	0		-1022.75	0										-5.9028	0.77
-1020.71	0		-1020.71	0		-1020.71	0										-5.89849	0.87
-1018.68	0		-1018.68	0		-1018.68	0										-5.89768	0.89
-1016.65	0		-1016.65	0		-1016.65	0										-5.89428	4.74
-1014.63	0		-1014.63	0		-1014.63	0										-5.88689	1.11
-1012.61	0		-1012.61	0		-1012.61	0										-5.88093	1.22
-1010.59	0		-1010.59	0		-1010.59	0										-5.87435	1.32
-1008.57	0		-1008.57	0		-1008.57	0										-5.85621	1.57
-1006.56	0		-1006.56	0		-1006.56	0										-5.85617	1.36
-1004.55	0		-1004.55	0		-1004.55	0										-5.84644	1.63
-1002.54	0		-1002.54	0		-1002.54	0										-5.84596	1.19
-1000.54	0		-1000.54	0		-1000.54	0										-5.84015	1.56
-998.533	0		-998.533	0		-998.533	0										-5.83493	2.03
-996.534	0		-996.534	0		-996.534	0										-5.83297	1.83
-994.538	0		-994.538	0		-994.538	0										-5.82003	3.8
-992.544	0		-992.544	0		-992.544	0										-5.81746	4.1
-990.554	0		-990.554	0		-990.554	0										-5.8139	3.83
-988.566	0		-988.566	0		-988.566	0										-5.77994	2.36
-986.581	0		-986.581	0		-986.581	0										-5.77526	3.51
-984.599	0		-984.599	0		-984.599	0										-5.76621	4.14
-982.62	0		-982.62	0		-982.62	0										-5.73272	1.65
-980.643	0		-980.643	0		-980.643	0										-5.72164	2.25
-978.669	0		-978.669	0		-978.669	0										-5.71884	4.42
-976.698	0		-976.698	0		-976.698	0										-5.70273	1.5
-974.73	0		-974.73	0		-974.73	0										-5.68818	1.97
-972.765	0		-972.765	0		-972.765	0										-5.67869	1.44
-970.802	0		-970.802	0		-970.802	0										-5.66796	3.28
-968.842	0		-968.842	0		-968.842	0										-5.64643	0.5
-966.885	0		-966.885	0		-966.885	0										-5.64643	0.5
-964.93	0		-964.93	0		-964.93	0										-5.64643	0.5
-962.978	0		-962.978	0		-962.978	0										-5.64145	0.61
-961.029	0		-961.029	0		-961.029	0										-5.63127	0.81
-959.083	0		-959.083	0		-959.083	0										-5.62628	0.89
-957.139	0		-957.139	0		-957.139	0										-5.59368	1.6
-955.198	0		-955.198	0		-955.198	0										-5.59343	4.06
-953.259	0		-953.259	0		-953.259	0										-5.58825	0.61
-951.324	0		-951.324	0		-951.324	0										-5.57353	2.77
-949.391	0		-949.391	0		-949.391	0										-5.55534	1.66
-947.46	0		-947.46	0		-947.46	0										-5.54647	1.01
-945.533	0		-945.533	0		-945.533	0										-5.53598	2.41
-943.607	0		-943.607	0		-943.607	0										-5.52713	2.58
-941.685	0		-941.685	0		-941.685	0										-5.52643	1.9
-939.765	0		-939.765	0		-939.765	0										-5.5242	1.38
-937.848	0		-937.848	0		-937.848	0										-5.51436	2.64
-935.933	0		-935.933	0		-935.933	0										-5.51215	2.45
-934.021	0		-934.021	0		-934.021	0										-5.49115	2.03
-932.111	0		-932.111	0		-932.111	0										-5.48906	0.85
-930.205	0		-930.205	0		-930.205	0										-5.48853	3.19
-928.3	0		-928.3	0		-928.3	0										-5.48672	2.05
-926.398	0		-926.398	0		-926.398	0										-5.48247	1.03
-924.499	0		-924.499	0		-924.499	0										-5.48051	3.7
-922.603	0		-922.603	0		-922.603	0										-5.46908	2.57
-920.708	0		-920.708	0		-920.708	0										-5.43946	0.7
-918.817	0		-918.817	0		-918.817	0										-5.43722	2.16
-916.928	0		-916.928	0		-916.928	0										-5.43362	1.42
-915.041	0		-915.041	0		-915.041	0										-5.4313	2.06
-913.157	0		-913.157	0		-913.157	0										-5.42723	2.05
-911.276	0		-911.276	0		-911.276	0										-5.4102	5.02
-909.397	0		-909.397	0		-909.397	0										-5.4005	1.36
-907.52	0		-907.52	0		-907.52	0										-5.39181	1.33
-905.646	0		-905.646	0		-905.646	0										-5.38585	1.39
-903.774	0		-903.774	0		-903.774	0										-5.38584	1.68
-901.905	0		-901.905	0		-901.905	0										-5.38152	1.53
-900.039	0		-900.039	0		-900.039	0										-5.37565	1.39
-898.174	0		-898.174	0		-898.174	0										-5.36018	0.47
-896.313	0		-896.313	0		-896.313	0										-5.32938	3.1
-894.453	0		-894.453	0		-894.453	0										-5.32726	1.3
-892.596	0		-892.596	0		-892.596	0										-5.32126	0.46
-890.742	0		-890.742	0		-890.742	0										-5.32126	0.46
-888.89	0		-888.89	0		-888.89	0										-5.32126	0.46
-887.04	0		-887.04	0		-887.04	0										-5.32126	0.46
-885.193	0		-885.193	0		-885.193	0										-5.32126	0.46
-883.348	0		-883.348	0		-883.348	0										-5.32125	0.46
-881.506	0		-881.506	0		-881.506	0										-5.31523	0.56
-879.666	0		-879.666	0		-879.666	0										-5.31382	0.58
-877.828	0		-877.828	0		-877.828	0										-5.31107	0.62
-875.993	0		-875.993	0		-875.993	0										-5.30936	1.72
-874.16	0		-874.16	0		-874.16	0										-5.29914	0.78
-872.329	0		-872.329	0		-872.329	0										-5.29478	2.47
-870.501	0		-870.501	0		-870.501	0										-5.29467	0.83
-868.675	0		-868.675	0		-868.675	0										-5.28261	0.96
-866.851	0		-866.851	0		-866.851	0										-5.27391	1.04
-865.03	0		-865.03	0		-865.03	0										-5.27282	1.25
-863.211	0		-863.211	0		-863.211	0										-5.26372	2.47
-861.394	0		-861.394	0		-861.394	0										-5.25596	1.99
-859.579	0		-859.579	0		-859.579	0										-5.24514	1.69
-857.767	0		-857.767	0		-857.767	0										-5.24298	3.99
-855.958	0		-855.958	0		-855.958	0										-5.21658	3.09
-854.15	0		-854.15	0		-854.15	0										-5.2085	0.45
-852.345	0		-852.345	0		-852.345	0										-5.2085	0.45
-850.542	0		-850.542	0		-850.542	0										-5.20658	4.11
-848.741	0		-848.741	0		-848.741	0										-5.20242	1.52
-846.942	0		-846.942	0		-846.942	0										-5.1972	1.55
-845.146	0		-845.146	0		-845.146	0										-5.19347	1.01
-843.352	0		-843.352	0		-843.352	0										-5.18762	2.02
-841.56	0		-841.56	0		-841.56	0										-5.18617	1.6
-839.771	0		-839.771	0		-839.771	0										-5.16732	5.04
-837.984	0		-837.984	0		-837.984	0										-5.16653	4.11
-836.198	0		-836.198	0		-836.198	0										-5.16472	2.06
-834.415	0		-834.415	0		-834.415	0										-5.15986	1.41
-832.635	0		-832.635	0		-832.635	0										-5.14823	1.66
-830.856	0		-830.856	0		-830.856	0										-5.14422	1.25
-829.08	0		-829.08	0		-829.08	0										-5.14234	1.44
-827.306	0		-827.306	0		-827.306	0										-5.13879	1.34
-825.534	0		-825.534	0		-825.534	0										-5.13659	2.29
-823.764	0		-823.764	0		-823.764	0										-5.12772	2.17
-821.996	0		-821.996	0		-821.996	0										-5.11046	1.02
-820.231	0		-820.231	0		-820.231	0										-5.10943	1.08
-818.467	0		-818.467	0		-818.467	0										-5.10824
-816.706	0		-816.706	0		-816.706	0										-5.10676	0.99
-814.947	0		-814.947	0		-814.947	0										-5.10081	2.24
-813.19	0		-813.19	0		-813.19	0										-5.09596	3.9
-811.435	0		-811.435	0		-811.435	0										-5.09457	1.15
-809.682	0		-809.682	0		-809.682	0										-5.08682	3.33
-807.931	0		-807.931	0		-807.931	0										-5.08212	1.94
-806.183	0		-806.183	0		-806.183	0										-5.06951	0.47
-804.436	0		-804.436	0		-804.436	0										-5.06694	3.11
-802.692	0		-802.692	0		-802.692	0										-5.06477	1.74
-800.949	0		-800.949	0		-800.949	0										-5.05605	3.76
-799.209	0		-799.209	0		-799.209	0										-5.051	1.63
-797.471	0		-797.471	0		-797.471	0										-5.05074	1.42
-795.735	0		-795.735	0		-795.735	0										-5.05035	3.57
-794.001	0		-794.001	0		-794.001	0										-5.04926	3.87
-792.269	0		-792.269	0		-792.269	0										-5.04494	2.83
-790.539	0		-790.539	0		-790.539	0										-5.0361	3.74
-788.811	0		-788.811	0		-788.811	0										-5.03253	3.45
-787.085	0		-787.085	0		-787.085	0										-5.01442	2.19
-785.361	0		-785.361	0		-785.361	0										-5.01222	2.1
-783.639	0		-783.639	0		-783.639	0										-5.00957	1.49
-781.919	0		-781.919	0		-781.919	0										-4.99037	2.15
-780.201	0		-780.201	0		-780.201	0										-4.96403	2.48
-778.485	0		-778.485	0		-778.485	0										-4.96343	4.06
-776.771	0		-776.771	0		-776.771	0										-4.96112	3.17
-775.059	0		-775.059	0		-775.059	0										-4.95627	0.42
-773.349	0		-773.349	0		-773.349	0										-4.94734	2.04
-771.641	0		-771.641	0		-771.641	0										-4.93685	1.93
-769.935	0		-769.935	0		-769.935	0										-4.93472	1.67
-768.231	0		-768.231	0		-768.231	0										-4.9312	0.83
-766.529	0		-766.529	0		-766.529	0										-4.92957	1.16
-764.829	0		-764.829	0		-764.829	0										-4.92847	3.36
-763.13	0		-763.13	0		-763.13	0										-4.90929	1.65
-761.434	0		-761.434	0		-761.434	0										-4.90233	2.42
-759.74	0		-759.74	0		-759.74	0										-4.90084	0.42
-758.047	0		-758.047	0		-758.047	0										-4.90084	0.42
-756.357	0		-756.357	0		-756.357	0										-4.90084	0.42
-754.668	0		-754.668	0		-754.668	0										-4.90084	0.42
-752.981	0		-752.981	0		-752.981	0										-4.90084	0.42
-751.296	0		-751.296	0		-751.296	0										-4.90084	0.42
-749.613	0		-749.613	0		-749.613	0										-4.90084	0.42
-747.932	0		-747.932	0		-747.932	0										-4.90084	0.42
-746.253	0		-746.253	0		-746.253	0										-4.90084	0.42
-744.575	0		-744.575	0		-744.575	0										-4.90084	0.42
-742.9	0		-742.9	0		-742.9	0										-4.90084	0.42
-741.226	0		-741.226	0		-741.226	0										-4.90083	0.42
-739.555	0		-739.555	0		-739.555	0										-4.90083	0.42
-737.885	0		-737.885	0		-737.885	0										-4.89997	0.43
-736.216	0		-736.216	0		-736.216	0										-4.89894	1.63
-734.55	0		-734.55	0		-734.55	0										-4.89703	1.74
-732.886	0		-732.886	0		-732.886	0										-4.89581	3.09
-731.223	0		-731.223	0		-731.223	0										-4.89559	0.47
-729.562	0		-729.562	0		-729.562	0										-4.88743	1.57
-727.903	0		-727.903	0		-727.903	0										-4.88385	0.59
-726.246	0		-726.246	0		-726.246	0										-4.88057	2.71
-724.591	0		-724.591	0		-724.591	0										-4.87687	1.47
-722.937	0		-722.937	0		-722.937	0										-4.86795	0.72
-721.285	0		-721.285	0		-721.285	0										-4.84024	0.9
-719.635	0		-719.635	0		-719.635	0										-4.83769	0.91
-717.987	0		-717.987	0		-717.987	0										-4.83743	0.92
-716.341	0		-716.341	0		-716.341	0										-4.83517	0.93
-714.696	0		-714.696	0		-714.696	0										-4.83327	1.19
-713.053	0		-713.053	0		-713.053	0										-4.83296	2.91
-711.412	0		-711.412	0		-711.412	0										-4.82908	1.56
-709.772	0		-709.772	0		-709.772	0										-4.82596	3.11
-708.135	0		-708.135	0		-708.135	0										-4.82242	2.14
-706.499	0		-706.499	0		-706.499	0										-4.82141	2.97
-704.864	0		-704.864	0		-704.864	0										-4.82123	1.67
-703.232	0		-703.232	0		-703.232	0										-4.81578	1.03
-701.601	0		-701.601	0		-701.601	0										-4.81334	3.15
-699.972	0		-699.972	0		-699.972	0										-4.80849	2.56
-698.345	0		-698.345	0		-698.345	0										-4.8058	3.71
-696.719	0		-696.719	0		-696.719	0										-4.80486	1.08
-695.095	0		-695.095	0		-695.095	0										-4.80141	2.9
-693.473	0		-693.473	0		-693.473	0										-4.79016	2.44
-691.852	0		-691.852	0		-691.852	0										-4.788	1.15
-690.233	0		-690.233	0		-690.233	0										-4.78478	3.34
-688.616	0		-688.616	0		-688.616	0										-4.77541	4.13
-687	0		-687	0		-687	0										-4.77318	1.21
-685.386	0		-685.386	0		-685.386	0										-4.7709	0.42
-683.774	0		-683.774	0		-683.774	0										-4.76587	1.87
-682.163	0		-682.163	0		-682.163	0										-4.75781	1.42
-680.554	0		-680.554	0		-680.554	0										-4.75664	2.01
-678.947	0		-678.947	0		-678.947	0										-4.7524	1.44
-677.341	0		-677.341	0		-677.341	0										-4.75044	4.44
-675.737	0		-675.737	0		-675.737	0										-4.74588	1.3
-674.135	0		-674.135	0		-674.135	0										-4.74017	2.38
-672.534	0		-672.534	0		-672.534	0										-4.73997	2.4
-670.935	0		-670.935	0		-670.935	0										-4.73637	3.7
-669.337	0		-669.337	0		-669.337	0										-4.73593	0.88
-667.741	0		-667.741	0		-667.741	0										-4.73349	1.34
-666.147	0		-666.147	0		-666.147	0										-4.72716	3.16
-664.554	0		-664.554	0		-664.554	0										-4.72524	2.61
-662.962	0		-662.962	0		-662.962	0										-4.72471	3.49
-661.373	0		-661.373	0		-661.373	0										-4.71325	1.31
-659.785	0		-659.785	0		-659.785	0										-4.71227	3.73
-658.198	0		-658.198	0		-658.198	0										-4.70508	0.43
-656.613	0		-656.613	0		-656.613	0										-4.70095	0.39
-655.03	0		-655.03	0		-655.03	0										-4.70095	0.39
-653.448	0		-653.448	0		-653.448	0										-4.70047	1.42
-651.868	0		-651.868	0		-651.868	0										-4.69877	1.29
-650.289	0		-650.289	0		-650.289	0										-4.69248	1.44
-648.712	0		-648.712	0		-648.712	0										-4.69185	1.44
-647.136	0		-647.136	0		-647.136	0										-4.69158	1.35
-645.562	0		-645.562	0		-645.562	0										-4.67295	4.53
-643.989	0		-643.989	0		-643.989	0										-4.66987	1.49
-642.418	0		-642.418	0		-642.418	0										-4.66081	1.3
-640.849	0		-640.849	0		-640.849	0										-4.66066	1.3
-639.281	0		-639.281	0		-639.281	0										-4.65502	2.86
-637.714	0		-637.714	0		-637.714	0										-4.6507	2.09
-636.149	0		-636.149	0		-636.149	0										-4.64873	3.83
-634.585	0		-634.585	0		-634.585	0										-4.64787	1.61
-633.023	0		-633.023	0		-633.023	0										-4.64443	2.49
-631.463	0		-631.463	0		-631.463	0										-4.64379	0.83
-629.903	0		-629.903	0		-629.903	0										-4.63906	3.9
-628.346	0		-628.346	0		-628.346	0										-4.63885	1.55
-626.79	0		-626.79	0		-626.79	0										-4.63291	0.41
-625.235	0		-625.235	0		-625.235	0										-4.62999	1.69
-623.681	0		-623.681	0		-623.681	0										-4.62582	1.57
-622.13	0		-622.13	0		-622.13	0										-4.62459	1.36
-620.579	0		-620.579	0		-620.579	0										-4.62096	3.39
-619.03	0		-619.03	0		-619.03	0										-4.60328	3.26
-617.483	0		-617.483	0		-617.483	0										-4.58714	1.62
-615.937	0		-615.937	0		-615.937	0										-4.58328	3.25
-614.392	0		-614.392	0		-614.392	0										-4.57591	2.11
-612.849	0		-612.849	0		-612.849	0										-4.57302	4.33
-611.307	0		-611.307	0		-611.307	0										-4.55993	2.81
-609.766	0		-609.766	0		-609.766	0										-4.54734	0.5
-608.227	0		-608.227	0		-608.227	0										-4.54222	4.21
-606.69	0		-606.69	0		-606.69	0										-4.53911	1.22
-605.154	0		-605.154	0		-605.154	0										-4.53084	3.94
-603.619	0		-603.619	0		-603.619	0										-4.52337	0.7
-602.085	0		-602.085	0		-602.085	0										-4.52016	2.25
-600.553	0		-600.553	0		-600.553	0										-4.51555	1.72
-599.023	0		-599.023	0		-599.023	0										-4.50562	1.71
-597.493	0		-597.493	0		-597.493	0										-4.50396	1.67
-595.965	0		-595.965	0		-595.965	0										-4.49803	0.86
-594.439	0		-594.439	0		-594.439	0										-4.49554	2.02
-592.914	0		-592.914	0		-592.914	0										-4.49345	1.89
-591.39	0		-591.39	0		-591.39	0										-4.48235	0.37
-589.867	0		-589.867	0		-589.867	0										-4.48235	0.37
-588.346	0		-588.346	0		-588.346	0										-4.48235	0.37
-586.826	0		-586.826	0		-586.826	0										-4.48235	0.37
-585.308	0		-585.308	0		-585.308	0										-4.48235	0.37
-583.79	0		-583.79	0		-583.79	0										-4.47437	0.99
-582.275	0		-582.275	0		-582.275	0										-4.4661	1.03
-580.76	0		-580.76	0		-580.76	0										-4.42768	1.35
-579.247	0		-579.247	0		-579.247	0										-4.41568	1.59
-577.735	0		-577.735	0		-577.735	0										-4.41096	1.57
-576.224	0		-576.224	0		-576.224	0										-4.40911	1.45
-574.715	0		-574.715	0		-574.715	0										-4.40646	3.14
-573.207	0		-573.207	0		-573.207	0										-4.40614	2.84
-571.7	0		-571.7	0		-571.7	0										-4.40305	0.96
-570.195	0		-570.195	0		-570.195	0										-4.39408	3.05
-568.691	0		-568.691	0		-568.691	0										-4.3858	1.32
-567.188	0		-567.188	0		-567.188	0										-4.38198	1.15
-565.686	0		-565.686	0		-565.686	0										-4.37675	0.51
-564.186	0		-564.186	0		-564.186	0										-4.37352	2.34
-562.687	0		-562.687	0		-562.687	0										-4.35757	0.93
-561.189	0		-561.189	0		-561.189	0										-4.35442	1.1
-559.692	0		-559.692	0		-559.692	0										-4.35282	1.4
-558.197	0		-558.197	0		-558.197	0										-4.35217	1.01
-556.703	0		-556.703	0		-556.703	0										-4.35161	3.48
-555.21	0		-555.21	0		-555.21	0										-4.34844	0.99
-553.718	0		-553.718	0		-553.718	0										-4.34165	1.18
-552.228	0		-552.228	0		-552.228	0										-4.32928	0.9
-550.739	0		-550.739	0		-550.739	0										-4.32855	1.75
-549.251	0		-549.251	0		-549.251	0										-4.32282	0.87
-547.764	0		-547.764	0		-547.764	0										-4.32067	0.86
-546.279	0		-546.279	0		-546.279	0										-4.31781	0.89
-544.795	0		-544.795	0		-544.795	0										-4.30813	2.9
-543.311	0		-543.311	0		-543.311	0										-4.30547	3.33
-541.83	0		-541.83	0		-541.83	0										-4.30519	0.35
-540.349	0		-540.349	0		-540.349	0										-4.30519	0.35
-538.869	0		-538.869	0		-538.869	0										-4.30519	0.35
-537.391	0		-537.391	0		-537.391	0										-4.30519	0.35
-535.914	0		-535.914	0		-535.914	0										-4.30519	0.35
-534.438	0		-534.438	0		-534.438	0										-4.30519	0.35
-532.963	0		-532.963	0		-532.963	0										-4.30519	0.35
-531.49	0		-531.49	0		-531.49	0										-4.30519	0.35
-530.017	0		-530.017	0		-530.017	0										-4.30518	0.35
-528.546	0		-528.546	0		-528.546	0										-4.30518	0.35
-527.076	0		-527.076	0		-527.076	0										-4.30518	0.35
-525.607	0		-525.607	0		-525.607	0										-4.30518	0.35
-524.139	0		-524.139	0		-524.139	0										-4.30518	0.35
-522.672	0		-522.672	0		-522.672	0										-4.30518	0.35
-521.207	0		-521.207	0		-521.207	0										-4.30518	0.35
-519.742	0		-519.742	0		-519.742	0										-4.30518	0.35
-518.279	0		-518.279	0		-518.279	0										-4.30518	0.35
-516.817	0		-516.817	0		-516.817	0										-4.30518	0.35
-515.356	0		-515.356	0		-515.356	0										-4.30518	0.35
-513.896	0		-513.896	0		-513.896	0										-4.30518	0.35
-512.437	0		-512.437	0		-512.437	0										-4.30518	0.35
-510.979	0		-510.979	0		-510.979	0										-4.30518	0.35
-509.523	0		-509.523	0		-509.523	0										-4.30518	0.35
-508.067	0		-508.067	0		-508.067	0										-4.30385	3.46
-506.613	0		-506.613	0		-506.613	0										-4.30316	0.36
-505.159	0		-505.159	0		-505.159	0										-4.30257	0.37
-503.707	0		-503.707	0		-503.707	0										-4.29801	0.39
-502.256	0		-502.256	0		-502.256	0										-4.29645	0.4
-500.806	0		-500.806	0		-500.806	0										-4.29507	0.73
-499.357	0		-499.357	0		-499.357	0										-4.29254	0.42
-497.909	0		-497.909	0		-497.909	0										-4.29168	0.43
-496.462	0		-496.462	0		-496.462	0										-4.29112	0.43
-495.016	0		-495.016	0		-495.016	0										-4.28827	0.45
-493.572	0		-493.572	0		-493.572	0										-4.28669	1.85
-492.128	0		-492.128	0		-492.128	0										-4.2854	0.63
-490.685	0		-490.685	0		-490.685	0										-4.28251	0.47
-489.244	0		-489.244	0		-489.244	0										-4.28226	0.48
-487.803	0		-487.803	0		-487.803	0										-4.2804	0.48
-486.364	0		-486.364	0		-486.364	0										-4.27613	0.64
-484.925	0		-484.925	0		-484.925	0										-4.27415	2.31
-483.488	0		-483.488	0		-483.488	0										-4.27224	0.52
-482.051	0		-482.051	0		-482.051	0										-4.27121	0.53
-480.616	0		-480.616	0		-480.616	0										-4.26994	0.53
-479.181	0		-479.181	0		-479.181	0										-4.26499	0.58
-477.748	0		-477.748	0		-477.748	0										-4.26227	0.56
-476.316	0		-476.316	0		-476.316	0										-4.25493	0.52
-474.884	0		-474.884	0		-474.884	0										-4.25413	0.6
-473.454	0		-473.454	0		-473.454	0										-4.25386	0.6
-472.025	0		-472.025	0		-472.025	0										-4.24603	0.63
-470.596	0		-470.596	0		-470.596	0										-4.24546	1.91
-469.169	0		-469.169	0		-469.169	0										-4.242	0.45
-467.742	0		-467.742	0		-467.742	0										-4.23979	2.6
-466.317	0		-466.317	0		-466.317	0										-4.23912	4.01
-464.892	0		-464.892	0		-464.892	0										-4.23686	0.69
-463.469	0		-463.469	0		-463.469	0										-4.23603	2.46
-462.046	0		-462.046	0		-462.046	0										-4.23577	1.97
-460.625	0		-460.625	0		-460.625	0										-4.23366	0.67
-459.204	0		-459.204	0		-459.204	0										-4.2304	0.68
-457.785	0		-457.785	0		-457.785	0										-4.23031	2.21
-456.366	0		-456.366	0		-456.366	0										-4.22747	0.69
-454.948	0		-454.948	0		-454.948	0										-4.2263	0.35
-453.531	0		-453.531	0		-453.531	0										-4.22452	0.34
-452.116	0		-452.116	0		-452.116	0										-4.22452	0.34
-450.701	0		-450.701	0		-450.701	0										-4.22452	0.34
-449.287	0		-449.287	0		-449.287	0										-4.22452	0.34
-447.874	0		-447.874	0		-447.874	0										-4.22452	0.34
-446.462	0		-446.462	0		-446.462	0										-4.22451	0.34
-445.05	0		-445.05	0		-445.05	0										-4.22451	0.34
-443.64	0		-443.64	0		-443.64	0										-4.22428	0.62
-442.231	0		-442.231	0		-442.231	0										-4.22329	0.7
-440.822	0		-440.822	0		-440.822	0										-4.21245	1.79
-439.415	0		-439.415	0		-439.415	0										-4.20987	0.86
-438.008	0		-438.008	0		-438.008	0										-4.20948	1.64
-436.602	0		-436.602	0		-436.602	0										-4.20821	3.18
-435.197	0		-435.197	0		-435.197	0										-4.20051	2.82
-433.794	0		-433.794	0		-433.794	0										-4.19941	1.5
-432.39	0		-432.39	0		-432.39	0										-4.1976	1.43
-430.988	0		-430.988	0		-430.988	0										-4.19659	0.78
-429.587	0		-429.587	0		-429.587	0										-4.18916	0.8
-428.187	0		-428.187	0		-428.187	0										-4.18763	3.75
-426.787	0		-426.787	0		-426.787	0										-4.18349	0.82
-425.388	0		-425.388	0		-425.388	0										-4.17205	0.84
-423.99	0		-423.99	0		-423.99	0										-4.1633	3.04
-422.593	0		-422.593	0		-422.593	0										-4.15489	1.27
-421.197	0		-421.197	0		-421.197	0										-4.1537	0.94
-419.802	0		-419.802	0		-419.802	0										-4.15222	0.89
-418.408	0		-418.408	0		-418.408	0										-4.15144	0.89
-417.014	0		-417.014	0		-417.014	0										-4.14893	0.9
-415.621	0		-415.621	0		-415.621	0										-4.13768	2.5
-414.23	0		-414.23	0		-414.23	0										-4.13673	0.92
-412.839	0		-412.839	0		-412.839	0										-4.13449	0.92
-411.448	0		-411.448	0		-411.448	0										-4.13251	1.61
-410.059	0		-410.059	0		-410.059	0										-4.12858	0.93
-408.67	0		-408.67	0		-408.67	0										-4.12631	1.21
-407.283	0		-407.283	0		-407.283	0										-4.12223	0.95
-405.896	0		-405.896	0		-405.896	0										-4.11827	2.03
-404.51	0		-404.51	0		-404.51	0										-4.11646	0.33
-403.124	0		-403.124	0		-403.124	0										-4.11637	0.33
-401.74	0		-401.74	0		-401.74	0										-4.11453	0.39
-400.356	0		-400.356	0		-400.356	0										-4.11364	0.42
-398.973	0		-398.973	0		-398.973	0										-4.11133	0.48
-397.591	0		-397.591	0		-397.591	0										-4.10693	0.59
-396.21	0		-396.21	0		-396.21	0										-4.10591	0.62
-394.829	0		-394.829	0		-394.829	0										-4.09724	0.79
-393.45	0		-393.45	0		-393.45	0										-4.09456	0.84
-392.071	0		-392.071	0		-392.071	0										-4.09289	0.87
-390.693	0		-390.693	0		-390.693	0										-4.09142	2.84
-389.315	0		-389.315	0		-389.315	0										-4.08856	0.95
-387.939	0		-387.939	0		-387.939	0										-4.0881	2.65
-386.563	0		-386.563	0		-386.563	0										-4.08684	1
-385.188	0		-385.188	0		-385.188	0										-4.08518	1.01
-383.813	0		-383.813	0		-383.813	0										-4.08442	1.01
-382.44	0		-382.44	0		-382.44	0										-4.08323	1.03
-381.067	0		-381.067	0		-381.067	0										-4.07971	2.14
-379.695	0		-379.695	0		-379.695	0										-4.07853	1.02
-378.324	0		-378.324	0		-378.324	0										-4.07545	1.93
-376.953	0		-376.953	0		-376.953	0										-4.0737	3.01
-375.583	0		-375.583	0		-375.583	0										-4.07351	1.16
-374.214	0		-374.214	0		-374.214	0										-4.07193	2.35
-372.846	0		-372.846	0		-372.846	0										-4.06632	1.25
-371.478	0		-371.478	0		-371.478	0										-4.06237	0.93
-370.111	0		-370.111	0		-370.111	0										-4.06203	1.04
-368.745	0		-368.745	0		-368.745	0										-4.05752	1.52
-367.38	0		-367.38	0		-367.38	0										-4.05255	1.41
-366.015	0		-366.015	0		-366.015	0										-4.04491	0.89
-364.651	0		-364.651	0		-364.651	0										-4.04489	3.14
-363.288	0		-363.288	0		-363.288	0										-4.03875	1.07
-361.925	0		-361.925	0		-361.925	0										-4.03212	0.81
-360.563	0		-360.563	0		-360.563	0										-4.03018	1.39
-359.202	0		-359.202	0		-359.202	0										-4.02989	3.5
-357.842	0		-357.842	0		-357.842	0										-4.02814	1.08
-356.482	0		-356.482	0		-356.482	0										-4.02731	1.72
-355.123	0		-355.123	0		-355.123	0										-4.0247	1.46
-353.764	0		-353.764	0		-353.764	0										-4.01938	2.32
-352.406	0		-352.406	0		-352.406	0										-4.01564	3.31
-351.049	0		-351.049	0		-351.049	0										-4.01449	1.68
-349.693	0		-349.693	0		-349.693	0										-4.01326	2.41
-348.337	0		-348.337	0		-348.337	0										-4.01005	1.24
-346.982	0		-346.982	0		-346.982	0										-4.00437	3.41
-345.628	0		-345.628	0		-345.628	0										-3.9954	0.67
-344.274	0		-344.274	0		-344.274	0										-3.99517	2.56
-342.921	0		-342.921	0		-342.921	0										-3.99219	2.44
-341.569	0		-341.569	0		-341.569	0										-3.98875	1.12
-340.217	0		-340.217	0		-340.217	0										-3.98369	0.62
-338.866	0		-338.866	0		-338.866	0										-3.98347	0.62
-337.515	0		-337.515	0		-337.515	0										-3.97886	1.13
-336.166	0		-336.166	0		-336.166	0										-3.96837	0.68
-334.816	0		-334.816	0		-334.816	0										-3.96194	2.41
-333.468	0		-333.468	0		-333.468	0										-3.95864	0.52
-332.12	0		-332.12	0		-332.12	0										-3.95827	3.4
-330.773	0		-330.773	0		-330.773	0										-3.94326	1.41
-329.426	0		-329.426	0		-329.426	0										-3.93355	0.42
-328.08	0		-328.08	0		-328.08	0										-3.93043	2.7
-326.735	0		-326.735	0		-326.735	0										-3.92882	1.05
-325.39	0		-325.39	0		-325.39	0										-3.92365	0.37
-324.046	0		-324.046	0		-324.046	0										-3.91602	2.51
-322.702	0		-322.702	0		-322.702	0										-3.91013	0.31
-321.359	0		-321.359	0		-321.359	0										-3.91013	0.31
-320.017	0		-320.017	0		-320.017	0										-3.91013	0.31
-318.675	0		-318.675	0		-318.675	0										-3.91013	0.31
-317.334	0		-317.334	0		-317.334	0										-3.91013	0.31
-315.994	0		-315.994	0		-315.994	0										-3.91013	0.31
-314.654	0		-314.654	0		-314.654	0										-3.91013	0.31
-313.314	0		-313.314	0		-313.314	0										-3.91012	0.31
-311.976	0		-311.976	0		-311.976	0										-3.91012	0.31
-310.637	0		-310.637	0		-310.637	0										-3.90626	2.26
-309.3	0		-309.3	0		-309.3	0										-3.90359	0.62
-307.963	0		-307.963	0		-307.963	0										-3.89915	0.64
-306.626	0		-306.626	0		-306.626	0										-3.88851	1.52
-305.29	0		-305.29	0		-305.29	0										-3.87815	2.61
-303.955	0		-303.955	0		-303.955	0										-3.87631	0.93
-302.62	0		-302.62	0		-302.62	0										-3.87116	2.81
-301.286	0		-301.286	0		-301.286	0										-3.86977	1.15
-299.953	0		-299.953	0		-299.953	0										-3.86559	3.35
-298.62	0		-298.62	0		-298.62	0										-3.85914	1.32
-297.287	0		-297.287	0		-297.287	0										-3.85896	1.98
-295.955	0		-295.955	0		-295.955	0										-3.85017	1.17
-294.624	0		-294.624	0		-294.624	0										-3.8444	0.8
-293.293	0		-293.293	0		-293.293	0										-3.83929	2.6
-291.963	0		-291.963	0		-291.963	0										-3.8333	1.24
-290.633	0		-290.633	0		-290.633	0										-3.82852	2.75
-289.304	0		-289.304	0		-289.304	0										-3.81438	2.63
-287.975	0		-287.975	0		-287.975	0										-3.81194	0.95
-286.647	0		-286.647	0		-286.647	0										-3.81006	3.73
-285.319	0		-285.319	0		-285.319	0										-3.80914	1.24
-283.992	0		-283.992	0		-283.992	0										-3.80577	1.16
-282.665	0		-282.665	0		-282.665	0										-3.80384	1.15
-281.339	0		-281.339	0		-281.339	0										-3.79995	1.76
-280.014	0		-280.014	0		-280.014	0										-3.79442	2.6
-278.689	0		-278.689	0		-278.689	0										-3.79361	2.85
-277.364	0		-277.364	0		-277.364	0										-3.78517	1.09
-276.04	0		-276.04	0		-276.04	0										-3.77897	1.32
-274.716	0		-274.716	0		-274.716	0										-3.77773	5.1
-273.393	0		-273.393	0		-273.393	0										-3.76888	1.12
-272.071	0		-272.071	0		-272.071	0										-3.76787	2.69
-270.749	0		-270.749	0		-270.749	0										-3.76192	2.84
-269.427	0		-269.427	0		-269.427	0										-3.76106	0.29
-268.106	0		-268.106	0		-268.106	0										-3.76106	0.29
-266.786	0		-266.786	0		-266.786	0										-3.76106	0.29
-265.465	0		-265.465	0		-265.465	0										-3.76105	0.29
-264.146	0		-264.146	0		-264.146	0										-3.76105	0.29
-262.827	0		-262.827	0		-262.827	0										-3.76105	0.29
-261.508	0		-261.508	0		-261.508	0										-3.75625	0.33
-260.19	0		-260.19	0		-260.19	0										-3.75605	0.33
-258.872	0		-258.872	0		-258.872	0										-3.75271	1.61
-257.555	0		-257.555	0		-257.555	0										-3.75224	2.57
-256.238	0		-256.238	0		-256.238	0										-3.7467	3.18
-254.922	0		-254.922	0		-254.922	0										-3.73933	0.95
-253.606	0		-253.606	0		-253.606	0										-3.73312	1.37
-252.29	0		-252.29	0		-252.29	0										-3.73106	0.49
-250.975	0		-250.975	0		-250.975	0										-3.72924	2.25
-249.661	0		-249.661	0		-249.661	0										-3.72219	1.65
-248.347	0		-248.347	0		-248.347	0										-3.71999	0.89
-247.033	0		-247.033	0		-247.033	0										-3.7184	0.55
-245.72	0		-245.72	0		-245.72	0										-3.7175	0.89
-244.407	0		-244.407	0		-244.407	0										-3.71452	0.57
-243.095	0		-243.095	0		-243.095	0										-3.71299	2.14
-241.783	0		-241.783	0		-241.783	0										-3.71027	0.59
-240.471	0		-240.471	0		-240.471	0										-3.70482	0.85
-239.16	0		-239.16	0		-239.16	0										-3.70386	0.94
-237.85	0		-237.85	0		-237.85	0										-3.69896	0.84
-236.54	0		-236.54	0		-236.54	0										-3.69832	1.28
-235.23	0		-235.23	0		-235.23	0										-3.6964	0.83
-233.92	0		-233.92	0		-233.92	0										-3.69556	0.83
-232.611	0		-232.611	0		-232.611	0										-3.69499	0.65
-231.303	0		-231.303	0		-231.303	0										-3.69252	3.23
-229.995	0		-229.995	0		-229.995	0										-3.69142	1.27
-228.687	0		-228.687	0		-228.687	0										-3.68688	3.21
-227.38	0		-227.38	0		-227.38	0										-3.68456	0.69
-226.073	0		-226.073	0		-226.073	0										-3.68103	0.97
-224.766	0		-224.766	0		-224.766	0										-3.67913	0.78
-223.46	0		-223.46	0		-223.46	0										-3.67636	1.95
-222.154	0		-222.154	0		-222.154	0										-3.67622	0.72
-220.849	0		-220.849	0		-220.849	0										-3.67118	1.88
-219.544	0		-219.544	0		-219.544	0										-3.67114	2.72
-218.239	0		-218.239	0		-218.239	0										-3.67018	1.88
-216.935	0		-216.935	0		-216.935	0										-3.6693	0.75
-215.631	0		-215.631	0		-215.631	0										-3.6676	1.28
-214.328	0		-214.328	0		-214.328	0										-3.66564	1.29
-213.025	0		-213.025	0		-213.025	0										-3.66519	2.66
-211.722	0		-211.722	0		-211.722	0										-3.66489	3.34
-210.42	0		-210.42	0		-210.42	0										-3.6643	1.21
-209.118	0		-209.118	0		-209.118	0										-3.66204	0.77
-207.816	0		-207.816	0		-207.816	0										-3.66057	1.3
-206.515	0		-206.515	0		-206.515	0										-3.65818	0.95
-205.214	0		-205.214	0		-205.214	0										-3.65787	1.96
-203.914	0		-203.914	0		-203.914	0										-3.6573	1.79
-202.613	0		-202.613	0		-202.613	0										-3.6524	1.95
-201.314	0		-201.314	0		-201.314	0										-3.64461	2.96
-200.014	0		-200.014	0		-200.014	0										-3.64094	2.91
-198.715	0		-198.715	0		-198.715	0										-3.6399	0.84
-197.416	0		-197.416	0		-197.416	0										-3.6373	0.85
-196.118	0		-196.118	0		-196.118	0										-3.63307	2.82
-194.82	0		-194.82	0		-194.82	0										-3.6327	1.93
-193.522	0		-193.522	0		-193.522	1										-3.63159	0.87
-192.224	0		-192.224	0		-192.224	0										-3.62487	1.06
-190.927	0		-190.927	0		-190.927	0										-3.62236	1.14
-189.63	0		-189.63	0		-189.63	0										-3.62083	0.61
-188.334	0		-188.334	0		-188.334	0										-3.61828	0.9
-187.038	0		-187.038	0		-187.038	0										-3.61228	2.92
-185.742	0		-185.742	0		-185.742	0										-3.61217	0.92
-184.446	0		-184.446	0		-184.446	0										-3.61018	0.58
-183.151	0		-183.151	0		-183.151	0										-3.60692	0.57
-181.856	0		-181.856	0		-181.856	0										-3.60646	3.44
-180.562	0		-180.562	0		-180.562	0										-3.60256	3.02
-179.267	0		-179.267	0		-179.267	0										-3.58981	0.98
-177.973	0		-177.973	0		-177.973	0										-3.58888	1.43
-176.68	0		-176.68	0		-176.68	0										-3.58579	1.2
-175.386	0		-175.386	0		-175.386	0										-3.58412	2.07
-174.093	0		-174.093	0		-174.093	0										-3.58377	3.22
-172.8	0		-172.8	0		-172.8	0										-3.58168	0.99
-171.508	0		-171.508	0		-171.508	0										-3.57985	3.44
-170.216	0		-170.216	0		-170.216	0										-3.57767	1
-168.924	0		-168.924	0		-168.924	0										-3.57764	2.31
-167.632	0		-167.632	0		-167.632	0										-3.5774	0.48
-166.341	0		-166.341	0		-166.341	0										-3.56717	0.45
-165.05	0		-165.05	0		-165.05	0										-3.56675	1.67
-163.759	0		-163.759	0		-163.759	0										-3.56338	1.04
-162.468	0		-162.468	0		-162.468	0										-3.56251	3.54
-161.178	0		-161.178	0		-161.178	0										-3.56058	0.43
-159.888	0		-159.888	0		-159.888	0										-3.55402	1.29
-158.598	0		-158.598	0		-158.598	0										-3.55312	2.82
-157.309	0		-157.309	0		-157.309	0										-3.5524	1.33
-156.02	0		-156.02	0		-156.02	0										-3.54975	0.4
-154.731	0		-154.731	0		-154.731	0										-3.54821	0.93
-153.442	0		-153.442	0		-153.442	0										-3.54513	1.07
-152.153	0		-152.153	0		-152.153	0										-3.53963	2.76
-150.865	0		-150.865	0		-150.865	0										-3.53603	2.48
-149.577	0		-149.577	0		-149.577	2										-3.53355	0.35
-148.29	0		-148.29	1		-148.29	0										-3.51939	1.81
-147.002	0		-147.002	0		-147.002	0										-3.51769	3.35
-145.715	0		-145.715	0		-145.715	0										-3.51412	1.62
-144.428	0		-144.428	0		-144.428	0										-3.50898	0.28
-143.141	0		-143.141	0		-143.141	0										-3.50848	3.36
-141.855	0		-141.855	1		-141.855	0										-3.50702	0.27
-140.569	0		-140.569	0		-140.569	0										-3.50702	0.27
-139.283	0		-139.283	0		-139.283	0										-3.50699	0.27
-137.997	0		-137.997	0		-137.997	0										-3.50699	0.27
-136.711	0		-136.711	0		-136.711	1										-3.50699	0.27
-135.426	0		-135.426	1		-135.426	0										-3.50699	0.27
-134.141	0		-134.141	0		-134.141	0										-3.50699	0.27
-132.856	0		-132.856	0		-132.856	0										-3.50699	0.27
-131.571	0		-131.571	1		-131.571	0										-3.50699	0.27
-130.287	0		-130.287	0		-130.287	0										-3.50699	0.27
-129.003	0		-129.003	0		-129.003	0										-3.50538	1.64
-127.719	0		-127.719	0		-127.719	0										-3.50357	1.25
-126.435	0		-126.435	0		-126.435	0										-3.49368	3.8
-125.151	0		-125.151	0		-125.151	0										-3.48624	1.5
-123.868	0		-123.868	1		-123.868	0										-3.4805	1.35
-122.584	0		-122.584	1		-122.584	0										-3.47771	3.11
-121.301	0		-121.301	0		-121.301	0										-3.4762	2.9
-120.019	1		-120.019	1		-120.019	0										-3.47576	1.22
-118.736	0		-118.736	0		-118.736	1										-3.46626	2.52
-117.453	0		-117.453	0		-117.453	1										-3.46131	1.28
-116.171	1		-116.171	0		-116.171	0										-3.46072	1.54
-114.889	0		-114.889	2		-114.889	1										-3.45364	2.63
-113.607	0		-113.607	2		-113.607	0										-3.44927	3.15
-112.326	0		-112.326	0		-112.326	1										-3.44675	2.38
-111.044	0		-111.044	1		-111.044	0										-3.44129	0.88
-109.763	0		-109.763	1		-109.763	0										-3.43652	3.67
-108.482	0		-108.482	0		-108.482	0										-3.4364	1.41
-107.201	0		-107.201	1		-107.201	0										-3.43467	1.09
-105.92	0		-105.92	1		-105.92	0										-3.43248	0.94
-104.639	0		-104.639	0		-104.639	1										-3.42967	3.18
-103.359	0		-103.359	1		-103.359	0										-3.42348	2.26
-102.078	0		-102.078	0		-102.078	1										-3.40956	1.98
-100.798	0		-100.798	1		-100.798	0										-3.40554	1.05
-99.5182	0		-99.5182	0		-99.5182	0										-3.40011	1.17
-98.2384	1		-98.2384	3		-98.2384	0										-3.39912	2.48
-96.9587	0		-96.9587	1		-96.9587	0										-3.39438	1.58
-95.6792	0		-95.6792	1		-95.6792	0										-3.3907	0.59
-94.3998	0		-94.3998	0		-94.3998	1										-3.38913	2.42
-93.1206	2		-93.1206	0		-93.1206	3										-3.38609	3.59
-91.8415	0		-91.8415	0		-91.8415	0										-3.37504	3.97
-90.5626	0		-90.5626	3		-90.5626	2										-3.37243	1.49
-89.2838	1		-89.2838	1		-89.2838	0										-3.36877	1.34
-88.0051	1		-88.0051	0		-88.0051	1										-3.36723	2
-86.7266	1		-86.7266	2		-86.7266	0										-3.36599	0.57
-85.4483	1		-85.4483	2		-85.4483	2										-3.36332	0.92
-84.17	0		-84.17	1		-84.17	1										-3.36053	2.04
-82.8919	3		-82.8919	0		-82.8919	0										-3.35503	1.3
-81.614	0		-81.614	0		-81.614	1										-3.3545	3.17
-80.3361	0		-80.3361	3		-80.3361	0										-3.35434	2.57
-79.0584	1		-79.0584	0		-79.0584	1										-3.3522	1.08
-77.7808	0		-77.7808	0		-77.7808	0										-3.35215	1.66
-76.5034	0		-76.5034	0		-76.5034	1										-3.35201	2.63
-75.226	1		-75.226	3		-75.226	2										-3.35161	2.71
-73.9488	1		-73.9488	2		-73.9488	0										-3.34748	1.5
-72.6717	1		-72.6717	3		-72.6717	0										-3.34072	2.26
-71.3947	2		-71.3947	1		-71.3947	0										-3.34034	2.77
-70.1178	0		-70.1178	1		-70.1178	0										-3.33995	1.05
-68.841	2		-68.841	3		-68.841	2										-3.33846	2.22
-67.5643	2		-67.5643	3		-67.5643	0										-3.33654	2.56
-66.2877	1		-66.2877	1		-66.2877	1										-3.33175	2.66
-65.0113	0		-65.0113	1		-65.0113	0										-3.33076	2.62
-63.7349	1		-63.7349	2		-63.7349	1										-3.32939	0.69
-62.4586	1		-62.4586	1		-62.4586	0										-3.32882	2.54
-61.1825	0		-61.1825	2		-61.1825	0										-3.3278	1.02
-59.9064	6		-59.9064	4		-59.9064	0										-3.32682	0.94
-58.6304	1		-58.6304	2		-58.6304	0										-3.32482	1.2
-57.3545	2		-57.3545	2		-57.3545	0										-3.32373	1.17
-56.0787	2		-56.0787	1		-56.0787	0										-3.32226	0.43
-54.803	1		-54.803	2		-54.803	0										-3.31793	1.91
-53.5273	1		-53.5273	1		-53.5273	2										-3.31349	2.31
-52.2518	7		-52.2518	2		-52.2518	2										-3.3133	1.49
-50.9763	2		-50.9763	2		-50.9763	1										-3.31171	2.41
-49.7009	2		-49.7009	1		-49.7009	0										-3.30987	2.07
-48.4256	2		-48.4256	0		-48.4256	0										-3.30754	1.86
-47.1503	0		-47.1503	1		-47.1503	1										-3.30703	1.03
-45.8752	3		-45.8752	2		-45.8752	0										-3.30627	0.46
-44.6001	3		-44.6001	2		-44.6001	2										-3.30456	0.96
-43.325	2		-43.325	2		-43.325	0										-3.29897	2.38
-42.05	0		-42.05	2		-42.05	0										-3.29768	2.94
-40.7751	1		-40.7751	3		-40.7751	2										-3.28451	3.01
-39.5003	4		-39.5003	1		-39.5003	0										-3.27833	2.6
-38.2255	2		-38.2255	2		-38.2255	0										-3.2782	1.14
-36.9508	2		-36.9508	2		-36.9508	1										-3.27708	0.89
-35.6761	1		-35.6761	1		-35.6761	1										-3.27331	1.47
-34.4015	2		-34.4015	4		-34.4015	0										-3.27176	2.36
-33.1269	1		-33.1269	2		-33.1269	0										-3.27175	0.87
-31.8524	1		-31.8524	1		-31.8524	1										-3.27133	1.74
-30.5779	0		-30.5779	1		-30.5779	1										-3.26894	2
-29.3035	4		-29.3035	5		-29.3035	2										-3.26775	5.33
-28.0291	1		-28.0291	6		-28.0291	0										-3.26771	0.86
-26.7548	1		-26.7548	1		-26.7548	1										-3.26651	0.36
-25.4805	4		-25.4805	1		-25.4805	1										-3.26004	2.54
-24.2063	1		-24.2063	4		-24.2063	4										-3.25817	0.66
-22.932	2		-22.932	1		-22.932	0										-3.25634	2.21
-21.6578	2		-21.6578	6		-21.6578	0										-3.25466	0.9
-20.3837	2		-20.3837	0		-20.3837	2										-3.25414	2.1
-19.1096	6		-19.1096	4		-19.1096	0										-3.25406	0.68
-17.8355	6		-17.8355	1		-17.8355	0										-3.25082	1.14
-16.5614	2		-16.5614	2		-16.5614	0										-3.24651	0.81
-15.2874	1		-15.2874	1		-15.2874	1										-3.24447	2.41
-14.0133	9		-14.0133	7		-14.0133	0										-3.24402	2.57
-12.7393	1		-12.7393	5		-12.7393	0										-3.24297	0.25
-11.4653	6		-11.4653	3		-11.4653	2										-3.23083	1.05
-10.1914	0		-10.1914	4		-10.1914	0										-3.22852	0.76
-8.91742	2		-8.91742	1		-8.91742	0										-3.22523	2.53
-7.64348	1		-7.64348	5		-7.64348	1										-3.22496	0.75
-6.36955	9		-6.36955	4		-6.36955	1										-3.22383	1.3
-5.09563	1		-5.09563	4		-5.09563	1										-3.22092	0.74
-3.82172	4		-3.82172	1		-3.82172	1										-3.21952	1.93
-2.54781	1		-2.54781	2		-2.54781	1										-3.21943	2.44
-1.2739	3		-1.2739	1		-1.2739	1										-3.21904	0.24
0	7		0	3		0	2										-3.21903	0.24
1.2739	8		1.2739	6		1.2739	1										-3.21903	0.24
2.54781	4		2.54781	4		2.54781	3										-3.21903	0.24
3.82172	1		3.82172	5		3.82172	0										-3.21903	0.24
5.09563	3		5.09563	4		5.09563	0										-3.21903	0.24
6.36955	3		6.36955	4		6.36955	1										-3.21902	0.24
7.64348	5		7.64348	6		7.64348	3										-3.21902	0.24
8.91742	6		8.91742	5		8.91742	1										-3.21902	0.24
10.1914	5		10.1914	4		10.1914	2										-3.21902	0.24
11.4653	3		11.4653	5		11.4653	0										-3.21902	0.24
12.7393	6		12.7393	4		12.7393	3										-3.21901	0.24
14.0133	6		14.0133	9		14.0133	1										-3.21901	0.24
15.2874	11		15.2874	5		15.2874	0										-3.21901	0.24
16.5614	6		16.5614	4		16.5614	2										-3.219	0.24
17.8355	7		17.8355	8		17.8355	1										-3.219	0.24
19.1096	5		19.1096	5		19.1096	0										-3.21899	0.24
20.3837	4		20.3837	14		20.3837	1										-3.21899	0.24
21.6578	3		21.6578	4		21.6578	2										-3.21899	0.24
22.932	10		22.932	15		22.932	2										-3.21899	0.24
24.2063	6		24.2063	2		24.2063	0										-3.21899	0.24
25.4805	6		25.4805	5		25.4805	1										-3.21899	0.24
26.7548	3		26.7548	5		26.7548	0										-3.21899	0.24
28.0291	2		28.0291	7		28.0291	2										-3.21897	0.24
29.3035	5		29.3035	5		29.3035	2										-3.21897	0.24
30.5779	11		30.5779	8		30.5779	1										-3.21897	0.24
31.8524	8		31.8524	12		31.8524	1										-3.21897	0.24
33.1269	7		33.1269	6		33.1269	3										-3.21897	0.24
34.4015	7		34.4015	5		34.4015	2										-3.21897	0.24
35.6761	6		35.6761	5		35.6761	1										-3.21897	0.24
36.9508	5		36.9508	7		36.9508	2										-3.21897	0.24
38.2255	9		38.2255	8		38.2255	3										-3.21897	0.24
39.5003	5		39.5003	11		39.5003	1										-3.21897	0.24
40.7751	6		40.7751	4		40.7751	0										-3.21897	0.24
42.05	6		42.05	9		42.05	1										-3.21897	0.24
43.325	4		43.325	7		43.325	2										-3.21897	0.24
44.6001	4		44.6001	9		44.6001	3										-3.21897	0.24
45.8752	12		45.8752	15		45.8752	0										-3.21897	0.24
47.1503	3		47.1503	7		47.1503	1										-3.21897	0.24
48.4256	6		48.4256	6		48.4256	1										-3.21897	0.24
49.7009	17		49.7009	5		49.7009	1										-3.21897	0.24
50.9763	7		50.9763	6		50.9763	0										-3.21897	0.24
52.2518	8		52.2518	2		52.2518	0										-3.21897	0.24
53.5273	15		53.5273	13		53.5273	6										-3.21897	0.24
54.803	7		54.803	5		54.803	2										-3.21897	0.24
56.0787	6		56.0787	6		56.0787	2										-3.21897	0.24
57.3545	8		57.3545	12		57.3545	0										-3.21897	0.24
58.6304	8		58.6304	6		58.6304	2										-3.21897	0.24
59.9064	10		59.9064	8		59.9064	1										-3.21897	0.24
61.1825	16		61.1825	19		61.1825	2										-3.21897	0.24
62.4586	5		62.4586	12		62.4586	1										-3.21897	0.24
63.7349	4		63.7349	9		63.7349	1										-3.21897	0.24
65.0113	4		65.0113	5		65.0113	2										-3.21897	0.24
66.2877	10		66.2877	8		66.2877	3										-3.21897	0.24
67.5643	5		67.5643	9		67.5643	1										-3.21897	0.24
68.841	12		68.841	16		68.841	1										-3.21897	0.24
70.1178	8		70.1178	9		70.1178	4										-3.21897	0.24
71.3947	8		71.3947	3		71.3947	4										-3.21897	0.24
72.6717	12		72.6717	5		72.6717	2										-3.21897	0.24
73.9488	6		73.9488	1		73.9488	2										-3.21897	0.24
75.226	9		75.226	13		75.226	0										-3.21897	0.24
76.5034	16		76.5034	13		76.5034	4										-3.21897	0.24
77.7808	5		77.7808	8		77.7808	1										-3.21897	0.24
79.0584	10		79.0584	3		79.0584	0										-3.21513	0.72
80.3361	10		80.3361	8		80.3361	3										-3.21415	0.25
81.614	3		81.614	5		81.614	1										-3.21326	1.08
82.8919	7		82.8919	9		82.8919	2										-3.21302	0.25
84.17	19		84.17	19		84.17	3										-3.21292	0.72
85.4483	6		85.4483	15		85.4483	1										-3.21009	0.71
86.7266	10		86.7266	10		86.7266	0										-3.20947	0.71
88.0051	9		88.0051	8		88.0051	0										-3.20849	0.71
89.2838	9		89.2838	2		89.2838	0										-3.20627	1.89
90.5626	8		90.5626	7		90.5626	2										-3.20503	0.7
91.8415	11		91.8415	18		91.8415	2										-3.20383	2.17
93.1206	12		93.1206	5		93.1206	0										-3.20179	1.96
94.3998	11		94.3998	13		94.3998	2										-3.20067	0.26
95.6792	1		95.6792	4		95.6792	0										-3.19763	0.27
96.9587	9		96.9587	5		96.9587	0										-3.19718	0.27
98.2384	10		98.2384	8		98.2384	0										-3.1947	1.12
99.5182	32		99.5182	16		99.5182	2										-3.19427	1.79
100.798	7		100.798	9		100.798	0										-3.18976	0.27
102.078	15		102.078	10		102.078	1										-3.18706	0.28
103.359	11		103.359	10		103.359	1										-3.18642	2.46
104.639	9		104.639	6		104.639	1										-3.18625	0.76
105.92	20		105.92	15		105.92	1										-3.18596	2.4
107.201	15		107.201	12		107.201	2										-3.18479	0.64
108.482	6		108.482	14		108.482	1										-3.18079	0.28
109.763	5		109.763	7		109.763	0										-3.18021	1.71
111.044	16		111.044	9		111.044	0										-3.17962	2.43
112.326	10		112.326	4		112.326	3										-3.17629	0.62
113.607	14		113.607	21		113.607	2										-3.17606	0.29
114.889	9		114.889	11		114.889	0										-3.17592	0.29
116.171	8		116.171	12		116.171	1										-3.17384	0.29
117.453	13		117.453	10		117.453	2										-3.17264	0.29
118.736	6		118.736	6		118.736	1										-3.17154	0.91
120.019	7		120.019	13		120.019	0										-3.16669	0.59
121.301	20		121.301	17		121.301	0										-3.16469	0.58
122.584	8		122.584	13		122.584	0										-3.16355	1.11
123.868	10		123.868	11		123.868	1										-3.16184	0.3
125.151	6		125.151	11		125.151	1										-3.15725	0.3
126.435	6		126.435	6		126.435	0										-3.15623	1.78
127.719	9		127.719	5		127.719	3										-3.15524	1.16
129.003	16		129.003	37		129.003	2										-3.15454	0.55
130.287	8		130.287	10		130.287	2										-3.15237	0.31
131.571	5		131.571	17		131.571	0										-3.15157	0.54
132.856	7		132.856	16		132.856	0										-3.14988	0.54
134.141	7		134.141	14		134.141	1										-3.14951	2.57
135.426	16		135.426	22		135.426	1										-3.14762	1.02
136.711	8		136.711	10		136.711	2										-3.14632	1.73
137.997	7		137.997	13		137.997	0										-3.14491	0.52
139.283	7		139.283	13		139.283	0										-3.14442	2.83
140.569	3		140.569	13		140.569	1										-3.14403	3.28
141.855	9		141.855	8		141.855	0										-3.14358	0.32
143.141	20		143.141	18		143.141	3										-3.14355	1.71
144.428	10		144.428	9		144.428	0										-3.14117	1.63
145.715	7		145.715	14		145.715	1										-3.13995	2.42
147.002	9		147.002	11		147.002	1										-3.13846	0.5
148.29	10		148.29	11		148.29	0										-3.13803	0.32
149.577	7		149.577	8		149.577	0										-3.13723	0.3
150.865	17		150.865	25		150.865	4										-3.1356	0.5
152.153	3		152.153	9		152.153	0										-3.13457	0.33
153.442	7		153.442	15		153.442	0										-3.13452	0.85
154.731	5		154.731	8		154.731	0										-3.13441	2.86
156.02	10		156.02	6		156.02	0										-3.13426	0.33
157.309	16		157.309	22		157.309	2										-3.13407	0.33
158.598	13		158.598	14		158.598	1										-3.13369	0.33
159.888	9		159.888	7		159.888	4										-3.13214	0.48
161.178	8		161.178	12		161.178	0										-3.13054	0.48
162.468	6		162.468	11		162.468	0										-3.12693	0.47
163.759	9		163.759	12		163.759	1										-3.1266	0.47
165.05	13		165.05	29		165.05	3										-3.12488	0.33
166.341	11		166.341	12		166.341	2										-3.12444	2.93
167.632	11		167.632	14		167.632	1										-3.12355	2.82
168.924	10		168.924	8		168.924	2										-3.12153	0.45
170.216	7		170.216	9		170.216	2										-3.12057	0.45
171.508	8		171.508	24		171.508	0										-3.12025	0.34
172.8	18		172.8	16		172.8	0										-3.11975	0.74
174.093	7		174.093	14		174.093	2										-3.11939	0.36
175.386	7		175.386	11		175.386	0										-3.11924	0.44
176.68	11		176.68	16		176.68	0										-3.11789	0.44
177.973	9		177.973	8		177.973	2										-3.11777	0.34
179.267	16		179.267	20		179.267	1										-3.11734	1.04
180.562	8		180.562	14		180.562	2										-3.11705	0.34
181.856	5		181.856	5		181.856	0										-3.11623	0.26
183.151	8		183.151	11		183.151	2										-3.11452	0.34
184.446	3		184.446	13		184.446	0										-3.11424	0.43
185.742	14		185.742	28		185.742	1										-3.11423	0.34
187.038	8		187.038	11		187.038	0										-3.11307	3.43
188.334	13		188.334	9		188.334	0										-3.1111	0.35
189.63	8		189.63	12		189.63	0										-3.11109	0.5
190.927	11		190.927	12		190.927	0										-3.10705	0.4
192.224	14		192.224	22		192.224	1										-3.10478	0.4
193.522	8		193.522	20		193.522	0										-3.10422	0.35
194.82	6		194.82	12		194.82	0										-3.10411	2.41
196.118	5		196.118	16		196.118	0										-3.10269	0.39
197.416	6		197.416	10		197.416	1										-3.10001	0.38
198.715	5		198.715	12		198.715	1										-3.09795	0.37
200.014	9		200.014	25		200.014	1										-3.09714	0.36
201.314	10		201.314	12		201.314	0										-3.09662	0.36
202.613	13		202.613	10		202.613	0										-3.09629	0.37
203.914	9		203.914	12		203.914	0										-3.09497	0.36
205.214	6		205.214	8		205.214	0										-3.09423	0.36
206.515	23		206.515	16		206.515	0										-3.09184	0.36
207.816	3		207.816	9		207.816	0										-3.08922	0.43
209.118	5		209.118	7		209.118	0										-3.08906	0.36
210.42	7		210.42	13		210.42	0										-3.08564	0.59
211.722	5		211.722	8		211.722	3										-3.08561	0.33
213.025	21		213.025	20		213.025	0										-3.08339	0.9
214.328	5		214.328	9		214.328	0										-3.08181	0.37
215.631	8		215.631	8		215.631	0										-3.08064	2.13
216.935	11		216.935	6		216.935	3										-3.08023	0.31
218.239	6		218.239	23		218.239	4										-3.07855	1.26
219.544	15		219.544	19		219.544	1										-3.07677	0.29
220.849	3		220.849	8		220.849	0										-3.0739	0.28
222.154	4		222.154	13		222.154	2										-3.07337	4.24
223.46	8		223.46	9		223.46	0										-3.0728	0.28
224.766	8		224.766	8		224.766	1										-3.07228	0.28
226.073	13		226.073	26		226.073	1										-3.07094	0.27
227.38	4		227.38	16		227.38	0										-3.07	0.41
228.687	6		228.687	6		228.687	1										-3.06955	1.31
229.995	7		229.995	11		229.995	0										-3.06948	0.27
231.303	7		231.303	11		231.303	1										-3.06925	0.38
232.611	9		232.611	27		232.611	2										-3.06801	1.7
233.92	4		233.92	7		233.92	0										-3.06761	0.38
235.23	6		235.23	12		235.23	1										-3.06756	0.26
236.54	2		236.54	9		236.54	0										-3.06636	0.25
237.85	10		237.85	7		237.85	1										-3.06484	2.17
239.16	6		239.16	17		239.16	3										-3.06408	0.24
240.471	6		240.471	11		240.471	0										-3.06202	0.23
241.783	9		241.783	8		241.783	0										-3.06077	0.23
243.095	6		243.095	4		243.095	1										-3.06077	0.23
244.407	13		244.407	10		244.407	3										-3.06077	0.23
245.72	21		245.72	17		245.72	3										-3.06077	0.23
247.033	6		247.033	9		247.033	2										-3.06077	0.23
248.347	6		248.347	12		248.347	2										-3.06077	0.23
249.661	11		249.661	4		249.661	0										-3.06077	0.23
250.975	4		250.975	12		250.975	0										-3.06077	0.23
252.29	10		252.29	20		252.29	1										-3.06077	0.23
253.606	5		253.606	9		253.606	1										-3.06077	0.23
254.922	5		254.922	10		254.922	0										-3.06077	0.23
256.238	4		256.238	8		256.238	0										-3.06077	0.23
257.555	9		257.555	13		257.555	0										-3.06077	0.23
258.872	15		258.872	16		258.872	2										-3.06077	0.23
260.19	3		260.19	10		260.19	1										-3.06077	0.23
261.508	5		261.508	9		261.508	1										-3.06077	0.23
262.827	6		262.827	13		262.827	0										-3.06076	0.23
264.146	6		264.146	7		264.146	1										-3.06076	0.23
265.465	18		265.465	19		265.465	2										-3.06076	0.23
266.786	3		266.786	14		266.786	0										-3.06076	0.23
268.106	9		268.106	7		268.106	1										-3.06076	0.23
269.427	8		269.427	7		269.427	0										-3.06076	0.23
270.749	3		270.749	8		270.749	0										-3.06076	0.23
272.071	10		272.071	15		272.071	0										-3.06076	0.23
273.393	7		273.393	11		273.393	2										-3.06076	0.23
274.716	5		274.716	5		274.716	1										-3.06076	0.23
276.04	7		276.04	10		276.04	2										-3.06076	0.23
277.364	9		277.364	21		277.364	0										-3.06076	0.23
278.689	3		278.689	8		278.689	0										-3.06076	0.23
280.014	6		280.014	5		280.014	1										-3.06075	0.23
281.339	6		281.339	5		281.339	0										-3.06075	0.23
282.665	3		282.665	7		282.665	1										-3.06075	0.23
283.992	11		283.992	19		283.992	3										-3.06075	0.23
285.319	7		285.319	12		285.319	0										-3.06075	0.23
286.647	7		286.647	10		286.647	1										-3.06075	0.23
287.975	3		287.975	10		287.975	2										-3.06075	0.23
289.304	9		289.304	10		289.304	1										-3.06075	0.23
290.633	13		290.633	17		290.633	3										-3.06074	0.23
291.963	6		291.963	5		291.963	1										-3.05893	0.39
293.293	8		293.293	10		293.293	0										-3.05893	0.39
294.624	0		294.624	9		294.624	1										-3.05858	1.17
295.955	15		295.955	18		295.955	4										-3.05372	0.39
297.287	2		297.287	10		297.287	0										-3.05272	0.39
298.62	5		298.62	11		298.62	0										-3.0518	1.88
299.953	6		299.953	11		299.953	1										-3.04494	2.69
301.286	8		301.286	12		301.286	0										-3.04348	0.4
302.62	13		302.62	19		302.62	1										-3.03824	1.6
303.955	2		303.955	6		303.955	0										-3.03732	2.5
305.29	6		305.29	11		305.29	0										-3.03619	0.66
306.626	6		306.626	8		306.626	1										-3.03438	0.41
307.963	13		307.963	19		307.963	3										-3.03077	2.47
309.3	5		309.3	12		309.3	1										-3.03015	1.57
310.637	10		310.637	5		310.637	0										-3.02692	0.41
311.976	4		311.976	6		311.976	0										-3.02556	0.87
313.314	3		313.314	7		313.314	2										-3.0253	0.41
314.654	2		314.654	13		314.654	2										-3.02475	0.41
315.994	7		315.994	5		315.994	0										-3.02079	0.41
317.334	3		317.334	7		317.334	0										-3.02037	0.42
318.675	6		318.675	8		318.675	0										-3.02015	0.42
320.017	11		320.017	18		320.017	1										-3.01895	1.19
321.359	5		321.359	10		321.359	0										-3.01442	1.02
322.702	3		322.702	9		322.702	0										-3.01438	0.56
324.046	5		324.046	13		324.046	0										-3.01387
325.39	7		325.39	17		325.39	2										-3.01322	2.63
326.735	4		326.735	9		326.735	0										-3.01214	0.42
328.08	4		328.08	4		328.08	0										-3.01089	1.94
329.426	1		329.426	11		329.426	0										-3.01075	0.42
330.773	9		330.773	4		330.773	1										-3.0103	0.69
332.12	14		332.12	10		332.12	1										-3.01014	0.42
333.468	4		333.468	10		333.468	2										-3.00865	1.35
334.816	2		334.816	5		334.816	0										-3.00192	0.43
336.166	2		336.166	8		336.166	0										-2.9998	1.71
337.515	6		337.515	13		337.515	1										-2.99699	2.96
338.866	0		338.866	5		338.866	0										-2.99664	1.03
340.217	3		340.217	6		340.217	0										-2.99621	2.82
341.569	1		341.569	1		341.569	1										-2.99116	2.69
342.921	7		342.921	16		342.921	2										-2.99035	2.52
344.274	6		344.274	5		344.274	1										-2.98985	0.44
345.628	3		345.628	8		345.628	0										-2.98817	2.82
346.982	6		346.982	9		346.982	1										-2.98732	0.44
348.337	6		348.337	11		348.337	1										-2.98648	2.32
349.693	5		349.693	9		349.693	0										-2.98643	1.13
351.049	3		351.049	1		351.049	0										-2.9853	0.44
352.406	7		352.406	8		352.406	0										-2.98366	1.24
353.764	5		353.764	8		353.764	0										-2.97812	1.58
355.123	11		355.123	16		355.123	2										-2.97243	2.48
356.482	3		356.482	11		356.482	3										-2.97112	0.45
357.842	3		357.842	4		357.842	0										-2.97087	0.52
359.202	2		359.202	9		359.202	1										-2.97081	0.45
360.563	5		360.563	9		360.563	0										-2.9699	0.45
361.925	1		361.925	3		361.925	3										-2.96627	0.45
363.288	2		363.288	7		363.288	0										-2.96184	2
364.651	4		364.651	5		364.651	3										-2.96042	1.09
366.015	8		366.015	13		366.015	2										-2.95535	0.46
367.38	3		367.38	6		367.38	0										-2.94762	0.46
368.745	5		368.745	10		368.745	1										-2.94016	0.48
370.111	1		370.111	9		370.111	2										-2.93981	0.5
371.478	13		371.478	13		371.478	2										-2.93959	0.88
372.846	5		372.846	4		372.846	1										-2.93821	0.47
374.214	5		374.214	8		374.214	0										-2.93719	0.47
375.583	2		375.583	11		375.583	1										-2.9365	2.13
376.953	8		376.953	11		376.953	1										-2.93362	0.47
378.324	4		378.324	5		378.324	1										-2.93247	0.59
379.695	4		379.695	7		379.695	1										-2.93218	0.23
381.067	3		381.067	3		381.067	0										-2.92896	1.41
382.44	7		382.44	7		382.44	1										-2.9263	2.08
383.813	8		383.813	11		383.813	1										-2.9248	2.55
385.188	5		385.188	5		385.188	0										-2.92447	0.48
386.563	12		386.563	11		386.563	1										-2.92084	0.48
387.939	3		387.939	4		387.939	1										-2.91938	2.06
389.315	6		389.315	8		389.315	1										-2.91761	0.48
390.693	4		390.693	10		390.693	0										-2.91635	0.67
392.071	5		392.071	15		392.071	2										-2.91437	3.06
393.45	5		393.45	5		393.45	0										-2.91424	1
394.829	3		394.829	7		394.829	1										-2.91056	0.22
396.21	5		396.21	10		396.21	0										-2.90705	0.6
397.591	9		397.591	10		397.591	1										-2.90583	1.67
398.973	0		398.973	4		398.973	0										-2.90187	0.49
400.356	2		400.356	3		400.356	0										-2.90055	1.75
401.74	7		401.74	3		401.74	2										-2.89815	1.06
403.124	6		403.124	10		403.124	2										-2.8976	0.5
404.51	5		404.51	6		404.51	0										-2.8966	2.03
405.896	3		405.896	8		405.896	0										-2.89638	0.66
407.283	5		407.283	11		407.283	0										-2.89144	0.33
408.67	13		408.67	15		408.67	2										-2.88916	0.95
410.059	4		410.059	6		410.059	2										-2.88912	0.5
411.448	8		411.448	7		411.448	1										-2.88098	0.51
412.839	9		412.839	16		412.839	2										-2.8773	0.68
414.23	6		414.23	7		414.23	1										-2.86616	0.51
415.621	3		415.621	7		415.621	0										-2.86462	2.53
417.014	2		417.014	2		417.014	0										-2.86318	2.27
418.408	7		418.408	13		418.408	1										-2.85891	0.61
419.802	3		419.802	6		419.802	0										-2.85874	0.52
421.197	5		421.197	2		421.197	0										-2.85841	1.46
422.593	5		422.593	11		422.593	2										-2.85792	0.88
423.99	3		423.99	3		423.99	1										-2.85742	0.52
425.388	2		425.388	4		425.388	0										-2.85468	1.19
426.787	3		426.787	7		426.787	1										-2.8543	0.52
428.187	2		428.187	11		428.187	2										-2.85239	0.41
429.587	1		429.587	8		429.587	0										-2.84935	2.47
430.988	3		430.988	2		430.988	1										-2.84904	0.81
432.39	4		432.39	3		432.39	0										-2.84686	0.53
433.794	9		433.794	11		433.794	1										-2.84367	0.53
435.197	1		435.197	3		435.197	0										-2.84125	0.53
436.602	1		436.602	6		436.602	1										-2.84121	0.8
438.008	7		438.008	15		438.008	2										-2.84037	1.72
439.415	4		439.415	7		439.415	0										-2.8395	0.53
440.822	3		440.822	6		440.822	0										-2.83737	1.39
442.231	5		442.231	3		442.231	0										-2.83616	0.53
443.64	3		443.64	17		443.64	2										-2.83463	0.21
445.05	1		445.05	1		445.05	0										-2.83233	0.53
446.462	3		446.462	2		446.462	1										-2.83233	0.53
447.874	5		447.874	5		447.874	2										-2.8309	2.11
449.287	3		449.287	3		449.287	2										-2.83001	2.49
450.701	5		450.701	4		450.701	0										-2.82433	0.54
452.116	4		452.116	10		452.116	2										-2.8237	0.44
453.531	2		453.531	4		453.531	1										-2.82307	1.2
454.948	5		454.948	5		454.948	1										-2.81819	0.54
456.366	2		456.366	5		456.366	0										-2.81667	1.5
457.785	4		457.785	13		457.785	2										-2.81194	0.55
459.204	4		459.204	1		459.204	2										-2.8105	0.55
460.625	2		460.625	4		460.625	1										-2.8103	0.73
462.046	6		462.046	12		462.046	2										-2.81014	2.93
463.469	4		463.469	5		463.469	3										-2.81001	0.55
464.892	2		464.892	6		464.892	0										-2.80723	1.8
466.317	6		466.317	9		466.317	1										-2.80624	2.18
467.742	5		467.742	3		467.742	0										-2.80491	0.57
469.169	1		469.169	1		469.169	0										-2.79631	0.83
470.596	1		470.596	5		470.596	0										-2.78952	2.03
472.025	5		472.025	15		472.025	1										-2.78626	1.45
473.454	2		473.454	4		473.454	3										-2.78379	0.56
474.884	2		474.884	4		474.884	0										-2.78363	0.56
476.316	5		476.316	7		476.316	2										-2.78234	0.56
477.748	2		477.748	3		477.748	0										-2.78185	0.56
479.181	1		479.181	5		479.181	1										-2.78173	3.53
480.616	4		480.616	8		480.616	2										-2.7804	2.24
482.051	2		482.051	2		482.051	0										-2.77728	2.41
483.488	4		483.488	6		483.488	0										-2.77676	1.97
484.925	5		484.925	7		484.925	1										-2.77108	2.46
486.364	2		486.364	4		486.364	0										-2.76813	0.57
487.803	2		487.803	1		487.803	1										-2.76753	2.45
489.244	5		489.244	9		489.244	1										-2.76469	2.48
490.685	3		490.685	2		490.685	1										-2.76235	0.9
492.128	3		492.128	4		492.128	1										-2.75982	2.17
493.572	1		493.572	7		493.572	1										-2.75942	1.87
495.016	1		495.016	6		495.016	0										-2.75678	0.64
496.462	1		496.462	4		496.462	0										-2.7555	0.81
497.909	3		497.909	4		497.909	0										-2.75357	2.23
499.357	5		499.357	7		499.357	2										-2.74324	0.59
500.806	4		500.806	7		500.806	0										-2.7413	3.06
502.256	1		502.256	5		502.256	0										-2.73989	2.06
503.707	5		503.707	9		503.707	1										-2.73806	0.93
505.159	2		505.159	3		505.159	1										-2.73351	0.59
506.613	4		506.613	7		506.613	1										-2.73189	3.19
508.067	0		508.067	15		508.067	0										-2.72548	1.65
509.523	4		509.523	5		509.523	0										-2.72439	1.93
510.979	3		510.979	5		510.979	1										-2.72332	0.65
512.437	3		512.437	9		512.437	0										-2.72166	2.29
513.896	5		513.896	5		513.896	1										-2.71906	0.96
515.356	2		515.356	6		515.356	1										-2.71699	2.68
516.817	5		516.817	7		516.817	1										-2.71538	0.63
518.279	4		518.279	2		518.279	0										-2.71061	0.6
519.742	2		519.742	4		519.742	0										-2.71019	2.85
521.207	4		521.207	7		521.207	0										-2.70993	1.33
522.672	1		522.672	2		522.672	2										-2.70944	0.75
524.139	3		524.139	2		524.139	0										-2.70464	0.98
525.607	2		525.607	5		525.607	3										-2.70421	0.74
527.076	2		527.076	6		527.076	3										-2.70396	0.85
528.546	2		528.546	4		528.546	1										-2.70387	1.2
530.017	1		530.017	4		530.017	1										-2.70291	0.69
531.49	2		531.49	4		531.49	1										-2.70037	0.49
532.963	4		532.963	9		532.963	2										-2.69764	0.61
534.438	4		534.438	2		534.438	1										-2.69712	0.3
535.914	2		535.914	0		535.914	2										-2.69712	0.3
537.391	5		537.391	8		537.391	2										-2.69472	1.47
538.869	2		538.869	2		538.869	1										-2.69382	0.61
540.349	0		540.349	2		540.349	0										-2.69331	1.69
541.83	4		541.83	7		541.83	2										-2.69246	0.36
543.311	1		543.311	6		543.311	1										-2.69224	2.9
544.795	1		544.795	5		544.795	1										-2.69209	0.88
546.279	1		546.279	5		546.279	1										-2.69089	0.57
547.764	1		547.764	6		547.764	0										-2.68664	0.62
549.251	4		549.251	1		549.251	1										-2.68531	1.95
550.739	8		550.739	6		550.739	1										-2.68365	0.2
552.228	3		552.228	3		552.228	1										-2.67699	2.61
553.718	4		553.718	6		553.718	1										-2.67492	0.62
555.21	2		555.21	2		555.21	0										-2.67467	1.49
556.703	1		556.703	2		556.703	0										-2.66788	1.23
558.197	5		558.197	6		558.197	2										-2.66703	0.66
559.692	4		559.692	10		559.692	0										-2.66475	2.35
561.189	0		561.189	2		561.189	1										-2.66322	2.43
562.687	4		562.687	9		562.687	2										-2.66188	0.58
564.186	3		564.186	4		564.186	3										-2.66117	0.31
565.686	7		565.686	3		565.686	3										-2.66034	0.23
567.188	0		567.188	1		567.188	1										-2.65903	0.63
568.691	2		568.691	5		568.691	0										-2.65744	0.2
570.195	3		570.195	6		570.195	2										-2.65742	0.2
571.7	0		571.7	1		571.7	0										-2.65742	0.2
573.207	1		573.207	3		573.207	2										-2.6573	0.49
574.715	2		574.715	5		574.715	5										-2.6566	1.8
576.224	0		576.224	4		576.224	2										-2.65588	0.36
577.735	7		577.735	4		577.735	0										-2.65153	1.51
579.247	1		579.247	3		579.247	0										-2.65141	1.02
580.76	2		580.76	4		580.76	1										-2.65043	0.64
582.275	6		582.275	6		582.275	1										-2.65026	2.19
583.79	1		583.79	2		583.79	0										-2.64943	1.23
585.308	0		585.308	3		585.308	2										-2.64747	2.3
586.826	4		586.826	8		586.826	1										-2.64681	1.39
588.346	4		588.346	4		588.346	0										-2.64501	0.98
589.867	2		589.867	9		589.867	2										-2.64231	0.42
591.39	4		591.39	3		591.39	1										-2.64184	0.42
592.914	5		592.914	2		592.914	0										-2.64082	2.27
594.439	0		594.439	3		594.439	3										-2.64017	1.15
595.965	1		595.965	3		595.965	0										-2.63873	1.32
597.493	0		597.493	3		597.493	1										-2.63766	0.86
599.023	1		599.023	1		599.023	1										-2.63741	0.24
600.553	2		600.553	5		600.553	2										-2.63471	2.12
602.085	2		602.085	7		602.085	2										-2.63433	1.08
603.619	1		603.619	2		603.619	1										-2.63196	1.28
605.154	3		605.154	3		605.154	2										-2.62955	1.46
606.69	1		606.69	2		606.69	1										-2.62376	1.55
608.227	0		608.227	2		608.227	2										-2.6215	0.41
609.766	1		609.766	9		609.766	2										-2.62148	0.66
611.307	2		611.307	4		611.307	1										-2.62106	0.4
612.849	5		612.849	7		612.849	4										-2.62006	0.66
614.392	3		614.392	2		614.392	0										-2.61393	0.37
615.937	1		615.937	5		615.937	0										-2.60629	1.91
617.483	2		617.483	2		617.483	0										-2.60521	1.87
619.03	0		619.03	5		619.03	0										-2.60494	1.87
620.579	3		620.579	4		620.579	1										-2.60223	0.62
622.13	3		622.13	1		622.13	0										-2.60112	0.74
623.681	1		623.681	7		623.681	0										-2.59652	0.69
625.235	0		625.235	1		625.235	1										-2.59341	2.39
626.79	5		626.79	2		626.79	0										-2.5914	1.94
628.346	3		628.346	4		628.346	0										-2.59103	2.24
629.903	0		629.903	4		629.903	2										-2.591	4.08
631.463	4		631.463	4		631.463	2										-2.59011	0.94
633.023	1		633.023	3		633.023	0										-2.58979	2.36
634.585	5		634.585	3		634.585	1										-2.58978	2.11
636.149	1		636.149	4		636.149	0										-2.58963	2.02
637.714	1		637.714	3		637.714	1										-2.58896	1.17
639.281	4		639.281	3		639.281	1										-2.58881	0.77
640.849	1		640.849	7		640.849	0										-2.58706	0.42
642.418	2		642.418	6		642.418	2										-2.58697	0.69
643.989	1		643.989	3		643.989	0										-2.58666	0.69
645.562	1		645.562	2		645.562	1										-2.58486	0.68
647.136	1		647.136	2		647.136	0										-2.58412	0.65
648.712	3		648.712	1		648.712	3										-2.58241	0.62
650.289	1		650.289	4		650.289	0										-2.58042	1.07
651.868	3		651.868	4		651.868	0										-2.57991	2.62
653.448	3		653.448	3		653.448	1										-2.57985	1.33
655.03	3		655.03	3		655.03	1										-2.57763	1.3
656.613	0		656.613	4		656.613	2										-2.57755	1.25
658.198	1		658.198	1		658.198	0										-2.57604	0.94
659.785	3		659.785	2		659.785	2										-2.57466	0.56
661.373	2		661.373	3		661.373	0										-2.57378	0.56
662.962	2		662.962	6		662.962	2										-2.57359	2.02
664.554	1		664.554	3		664.554	1										-2.57319	1.24
666.147	2		666.147	2		666.147	1										-2.57255	1.37
667.741	4		667.741	5		667.741	2										-2.57164	1.73
669.337	2		669.337	2		669.337	1										-2.56991	0.78
670.935	4		670.935	2		670.935	1										-2.56893	0.52
672.534	2		672.534	1		672.534	0										-2.56627	0.26
674.135	3		674.135	7		674.135	3										-2.56293	1.99
675.737	0		675.737	2		675.737	1										-2.5629	1.87
677.341	2		677.341	4		677.341	2										-2.55887	0.68
678.947	2		678.947	2		678.947	1										-2.55461	2.58
680.554	3		680.554	3		680.554	0										-2.55381	1.91
682.163	3		682.163	3		682.163	2										-2.55117	1
683.774	3		683.774	6		683.774	2										-2.55022	0.74
685.386	3		685.386	2		685.386	1										-2.54768	0.97
687	4		687	5		687	3										-2.54593	0.58
688.616	1		688.616	1		688.616	1										-2.54479	0.85
690.233	1		690.233	5		690.233	0										-2.5442	1.6
691.852	2		691.852	2		691.852	3										-2.54135	2.02
693.473	2		693.473	3		693.473	2										-2.53934	0.39
695.095	0		695.095	0		695.095	1										-2.53862	0.6
696.719	0		696.719	2		696.719	1										-2.53645	2
698.345	1		698.345	3		698.345	2										-2.53449	1.29
699.972	1		699.972	2		699.972	0										-2.53303	0.63
701.601	2		701.601	2		701.601	2										-2.53207	0.57
703.232	2		703.232	5		703.232	2										-2.52633	2.03
704.864	0		704.864	5		704.864	4										-2.52585	1.94
706.499	0		706.499	0		706.499	0										-2.52539	1.25
708.135	2		708.135	2		708.135	0										-2.52514	0.83
709.772	1		709.772	0		709.772	3										-2.52479	1.77
711.412	1		711.412	4		711.412	0										-2.5229	2.4
713.053	1		713.053	0		713.053	0										-2.52138	0.47
714.696	2		714.696	2		714.696	1										-2.51951	0.97
716.341	3		716.341	4		716.341	0										-2.51807	2.13
717.987	0		717.987	6		717.987	0										-2.517	1.18
719.635	1		719.635	0		719.635	1										-2.5131	0.79
721.285	2		721.285	5		721.285	2										-2.51034	1.73
722.937	1		722.937	1		722.937	0										-2.50992	1.85
724.591	2		724.591	2		724.591	1										-2.5052	1.31
726.246	1		726.246	2		726.246	1										-2.5052	1.05
727.903	1		727.903	1		727.903	2										-2.50509	0.82
729.562	1		729.562	4		729.562	3										-2.50038	0.6
731.223	0		731.223	2		731.223	1										-2.49997	2.42
732.886	1		732.886	2		732.886	1										-2.49932	2.25
734.55	2		734.55	1		734.55	1										-2.49837	0.25
736.216	1		736.216	1		736.216	4										-2.49513	1.29
737.885	1		737.885	2		737.885	1										-2.49512	0.61
739.555	3		739.555	2		739.555	1										-2.49368	0.6
741.226	0		741.226	2		741.226	1										-2.49087	0.58
742.9	2		742.9	3		742.9	0										-2.48805	0.97
744.575	1		744.575	2		744.575	0										-2.4863	0.56
746.253	2		746.253	4		746.253	3										-2.48267	0.54
747.932	0		747.932	1		747.932	0										-2.48241	0.38
749.613	3		749.613	4		749.613	4										-2.48141	0.51
751.296	1		751.296	0		751.296	1										-2.48069	2.15
752.981	1		752.981	1		752.981	2										-2.48054	0.53
754.668	2		754.668	0		754.668	4										-2.48011	2.51
756.357	0		756.357	1		756.357	0										-2.47845	0.52
758.047	0		758.047	2		758.047	3										-2.47805	0.52
759.74	1		759.74	2		759.74	2										-2.47753	0.51
761.434	2		761.434	3		761.434	2										-2.47448	0.5
763.13	1		763.13	2		763.13	0										-2.47433	1.06
764.829	1		764.829	9		764.829	0										-2.47329	0.49
766.529	1		766.529	3		766.529	0										-2.4729	0.6
768.231	2		768.231	4		768.231	0										-2.47259	0.48
769.935	0		769.935	1		769.935	1										-2.47185	0.48
771.641	5		771.641	3		771.641	3										-2.47053	0.47
773.349	1		773.349	2		773.349	8										-2.47035	1.46
775.059	0		775.059	2		775.059	1										-2.47024	0.47
776.771	0		776.771	2		776.771	3										-2.4698	0.47
778.485	1		778.485	0		778.485	1										-2.46943	0.86
780.201	1		780.201	4		780.201	0										-2.46928	0.46
781.919	1		781.919	1		781.919	3										-2.46882	0.7
783.639	3		783.639	4		783.639	3										-2.46865	0.46
785.361	0		785.361	2		785.361	1										-2.46864	0.46
787.085	0		787.085	3		787.085	1										-2.46851	0.46
788.811	1		788.811	1		788.811	5										-2.46796	0.46
790.539	1		790.539	0		790.539	0										-2.46682	0.45
792.269	1		792.269	2		792.269	4										-2.46666	0.45
794.001	1		794.001	0		794.001	4										-2.46644	0.97
795.735	0		795.735	1		795.735	3										-2.46614	0.45
797.471	1		797.471	3		797.471	3										-2.46563	1.93
799.209	1		799.209	2		799.209	1										-2.46531	2.43
800.949	2		800.949	1		800.949	0										-2.46499	0.44
802.692	1		802.692	1		802.692	0										-2.46499	0.44
804.436	2		804.436	1		804.436	2										-2.46408	0.43
806.183	3		806.183	4		806.183	2										-2.46396	0.43
807.931	1		807.931	1		807.931	1										-2.46332	1.31
809.682	0		809.682	2		809.682	0										-2.46316	0.43
811.435	1		811.435	2		811.435	2										-2.46275	0.43
813.19	2		813.19	2		813.19	3										-2.46268	0.42
814.947	3		814.947	2		814.947	0										-2.46134	0.42
816.706	2		816.706	1		816.706	2										-2.46041	0.41
818.467	3		818.467	3		818.467	2										-2.45925	0.4
820.231	3		820.231	2		820.231	1										-2.45894	0.4
821.996	0		821.996	4		821.996	1										-2.45869	0.4
823.764	0		823.764	1		823.764	5										-2.45855	0.4
825.534	1		825.534	0		825.534	0										-2.45838	0.4
827.306	2		827.306	1		827.306	3										-2.45817	0.4
829.08	3		829.08	2		829.08	0										-2.45702	0.39
830.856	0		830.856	2		830.856	2										-2.45699	0.39
832.635	1		832.635	2		832.635	3										-2.45693	0.39
834.415	1		834.415	1		834.415	0										-2.45662	0.39
836.198	1		836.198	0		836.198	1										-2.4564	0.38
837.984	1		837.984	1		837.984	1										-2.45595	0.38
839.771	0		839.771	1		839.771	0										-2.45538	0.38
841.56	3		841.56	1		841.56	4										-2.45524	0.38
843.352	3		843.352	1		843.352	2										-2.45499	0.38
845.146	3		845.146	2		845.146	3										-2.45471	1.33
846.942	0		846.942	1		846.942	1										-2.4537	0.37
848.741	3		848.741	0		848.741	3										-2.45361	0.37
850.542	0		850.542	2		850.542	0										-2.45361	0.37
852.345	2		852.345	3		852.345	2										-2.45291	0.36
854.15	0		854.15	2		854.15	2										-2.45198	0.35
855.958	0		855.958	1		855.958	1										-2.45198	0.35
857.767	0		857.767	1		857.767	0										-2.45193	0.35
859.579	1		859.579	1		859.579	0										-2.45136	0.35
861.394	0		861.394	1		861.394	0										-2.45066	0.35
863.211	3		863.211	1		863.211	3										-2.45065	0.35
865.03	3		865.03	8		865.03	2										-2.45051	0.34
866.851	0		866.851	0		866.851	2										-2.45032	0.54
868.675	1		868.675	2		868.675	5										-2.45016	0.34
870.501	0		870.501	1		870.501	5										-2.4481	0.33
872.329	0		872.329	0		872.329	1										-2.44808	0.33
874.16	2		874.16	2		874.16	2										-2.44769	0.34
875.993	2		875.993	0		875.993	0										-2.44729	0.32
877.828	1		877.828	2		877.828	2										-2.44672	0.75
879.666	0		879.666	1		879.666	2										-2.44672	0.32
881.506	1		881.506	1		881.506	2										-2.44525	0.31
883.348	0		883.348	1		883.348	3										-2.44472	0.3
885.193	1		885.193	7		885.193	0										-2.4446	0.3
887.04	3		887.04	3		887.04	2										-2.4443	0.3
888.89	3		888.89	1		888.89	1										-2.44381	0.7
890.742	1		890.742	4		890.742	0										-2.44367	2.17
892.596	0		892.596	4		892.596	6										-2.44335	0.29
894.453	0		894.453	0		894.453	1										-2.4428	0.29
896.313	2		896.313	2		896.313	2										-2.44228	1.28
898.174	2		898.174	3		898.174	1										-2.44194	0.28
900.039	1		900.039	5		900.039	3										-2.44113	0.86
901.905	1		901.905	1		901.905	2										-2.44038	0.27
903.774	1		903.774	1		903.774	1										-2.44002	0.27
905.646	1		905.646	3		905.646	3										-2.43985	0.26
907.52	0		907.52	2		907.52	1										-2.43948	0.26
909.397	1		909.397	4		909.397	1										-2.43935	0.26
911.276	1		911.276	2		911.276	1										-2.43915	0.86
913.157	1		913.157	1		913.157	1										-2.43888	0.26
915.041	0		915.041	2		915.041	1										-2.43881	0.26
916.928	0		916.928	4		916.928	2										-2.43837	1.78
918.817	2		918.817	3		918.817	2										-2.43824	0.25
920.708	0		920.708	1		920.708	2										-2.43812	0.25
922.603	1		922.603	4		922.603	0										-2.43791	1.95
924.499	2		924.499	0		924.499	0										-2.43777	1.64
926.398	1		926.398	4		926.398	1										-2.43747	0.86
928.3	2		928.3	3		928.3	1										-2.43651	0.24
930.205	0		930.205	2		930.205	1										-2.43571	0.23
932.111	1		932.111	2		932.111	2										-2.43556	0.23
934.021	2		934.021	1		934.021	2										-2.43537
935.933	1		935.933	0		935.933	2										-2.43487	0.22
937.848	2		937.848	4		937.848	1										-2.43431	0.22
939.765	1		939.765	1		939.765	2										-2.4343	0.22
941.685	0		941.685	2		941.685	1										-2.43421	0.22
943.607	5		943.607	2		943.607	1										-2.43381	0.21
945.533	2		945.533	4		945.533	0										-2.43378	0.73
947.46	2		947.46	1		947.46	1										-2.4336	0.21
949.391	0		949.391	3		949.391	3										-2.43336	0.21
951.324	0		951.324	1		951.324	2										-2.43323	0.21
953.259	2		953.259	1		953.259	5										-2.43319	0.21
955.198	1		955.198	4		955.198	3										-2.4328	0.2
957.139	2		957.139	5		957.139	1										-2.43274	0.2
959.083	2		959.083	2		959.083	3										-2.4324	0.2
961.029	0		961.029	2		961.029	1										-2.4323	0.2
962.978	0		962.978	1		962.978	1										-2.43152	0.19
964.93	1		964.93	1		964.93	0										-2.43135	0.19
966.885	1		966.885	5		966.885	3										-2.431	0.18
968.842	0		968.842	1		968.842	2										-2.43087	0.18
970.802	0		970.802	0		970.802	2										-2.43048	0.18
972.765	1		972.765	4		972.765	1										-2.43014	1.01
974.73	1		974.73	6		974.73	3										-2.42994	0.17
976.698	0		976.698	0		976.698	1										-2.42994	0.17
978.669	0		978.669	3		978.669	4										-2.42994	0.17
980.643	0		980.643	1		980.643	0										-2.42994	0.17
982.62	0		982.62	3		982.62	2										-2.42994	0.17
984.599	2		984.599	0		984.599	4										-2.42994	0.17
986.581	0		986.581	1		986.581	2										-2.42994	0.17
988.566	0		988.566	1		988.566	5										-2.42994	0.17
990.554	0		990.554	1		990.554	1										-2.42994	0.17
992.544	1		992.544	3		992.544	1										-2.42994	0.17
994.538	0		994.538	1		994.538	1										-2.42994	0.17
996.534	2		996.534	0		996.534	1										-2.42994	0.17
998.533	1		998.533	2		998.533	1										-2.42994	0.17
1000.54	0		1000.54	3		1000.54	2										-2.42994	0.17
1002.54	1		1002.54	2		1002.54	0										-2.42994	0.17
1004.55	1		1004.55	3		1004.55	0										-2.42994	0.17
1006.56	1		1006.56	2		1006.56	2										-2.42994	0.17
1008.57	1		1008.57	1		1008.57	1										-2.42994	0.17
1010.59	2		1010.59	3		1010.59	1										-2.42994	0.17
1012.61	0		1012.61	1		1012.61	5										-2.42994	0.17
1014.63	0		1014.63	3		1014.63	1										-2.42994	0.17
1016.65	0		1016.65	0		1016.65	0										-2.42994	0.17
1018.68	2		1018.68	1		1018.68	5										-2.42994	0.17
1020.71	0		1020.71	1		1020.71	1										-2.42994	0.17
1022.75	0		1022.75	1		1022.75	3										-2.42994	0.17
1024.78	0		1024.78	4		1024.78	0										-2.42994	0.17
1026.82	1		1026.82	1		1026.82	1										-2.42994	0.17
1028.87	1		1028.87	0		1028.87	1										-2.42994	0.17
1030.91	2		1030.91	1		1030.91	0										-2.42994	0.17
1032.96	1		1032.96	3		1032.96	2										-2.42994	0.17
1035.01	1		1035.01	2		1035.01	1										-2.42994	0.17
1037.07	2		1037.07	1		1037.07	3										-2.42994	0.17
1039.12	0		1039.12	1		1039.12	1										-2.42994	0.17
1041.19	1		1041.19	1		1041.19	0										-2.42994	0.17
1043.25	2		1043.25	2		1043.25	2										-2.42994	0.17
1045.32	0		1045.32	2		1045.32	1										-2.42994	0.17
1047.39	0		1047.39	5		1047.39	3										-2.42994	0.17
1049.46	0		1049.46	2		1049.46	1										-2.42994	0.17
1051.54	0		1051.54	6		1051.54	4										-2.42994	0.17
1053.61	1		1053.61	1		1053.61	1										-2.42994	0.17
1055.7	0		1055.7	1		1055.7	2										-2.42994	0.17
1057.78	0		1057.78	0		1057.78	1										-2.42994	0.17
1059.87	2		1059.87	1		1059.87	3										-2.42994	0.17
1061.96	1		1061.96	2		1061.96	3										-2.42994	0.17
1064.06	0		1064.06	1		1064.06	4										-2.42994	0.17
1066.15	2		1066.15	1		1066.15	2										-2.42994	0.17
1068.26	0		1068.26	0		1068.26	0										-2.42994	0.17
1070.36	2		1070.36	1		1070.36	0										-2.42994	0.17
1072.47	1		1072.47	0		1072.47	4										-2.42994	0.17
1074.58	1		1074.58	4		1074.58	0										-2.42994	0.17
1076.69	1		1076.69	3		1076.69	4										-2.42994	0.17
1078.81	0		1078.81	2		1078.81	2										-2.42994	0.17
1080.93	0		1080.93	0		1080.93	1										-2.42994	0.17
1083.05	1		1083.05	2		1083.05	3										-2.42994	0.17
1085.18	2		1085.18	1		1085.18	1										-2.42994	0.17
1087.31	1		1087.31	1		1087.31	3										-2.42994	0.17
1089.44	0		1089.44	2		1089.44	1										-2.42994	0.17
1091.57	0		1091.57	4		1091.57	4										-2.42994	0.17
1093.71	2		1093.71	1		1093.71	0										-2.42994	0.17
1095.86	0		1095.86	2		1095.86	1										-2.42994	0.17
1098	2		1098	1		1098	4										-2.42994	0.17
1100.15	1		1100.15	1		1100.15	1										-2.42994	0.17
1102.3	0		1102.3	1		1102.3	1										-2.42994	0.17
1104.46	1		1104.46	2		1104.46	1										-2.42994	0.17
1106.62	1		1106.62	3		1106.62	2										-2.42994	0.17
1108.78	2		1108.78	1		1108.78	2										-2.42994	0.17
1110.95	2		1110.95	1		1110.95	2										-2.42994	0.17
1113.12	0		1113.12	0		1113.12	1										-2.42994	0.17
1115.29	0		1115.29	1		1115.29	0										-2.42994	0.17
1117.46	0		1117.46	1		1117.46	1										-2.42994	0.17
1119.64	0		1119.64	2		1119.64	1										-2.42994	0.17
1121.82	0		1121.82	3		1121.82	1										-2.42994	0.17
1124.01	0		1124.01	3		1124.01	0										-2.42994	0.17
1126.2	0		1126.2	3		1126.2	2										-2.42993	0.17
1128.39	0		1128.39	2		1128.39	0										-2.42993	0.17
1130.59	0		1130.59	1		1130.59	1										-2.42993	0.17
1132.79	0		1132.79	1		1132.79	2										-2.42993	0.17
1134.99	0		1134.99	4		1134.99	3										-2.42993	0.17
1137.2	1		1137.2	3		1137.2	3										-2.42993	0.17
1139.41	1		1139.41	1		1139.41	1										-2.42993	0.17
1141.62	1		1141.62	0		1141.62	1										-2.42993	0.17
1143.84	0		1143.84	0		1143.84	2										-2.42993	0.17
1146.06	1		1146.06	1		1146.06	2										-2.42993	0.17
1148.28	1		1148.28	0		1148.28	2										-2.42993	0.17
1150.51	0		1150.51	1		1150.51	0										-2.42993	0.17
1152.74	0		1152.74	2		1152.74	1										-2.42993	0.17
1154.97	1		1154.97	2		1154.97	5										-2.42993	0.17
1157.21	1		1157.21	1		1157.21	2										-2.42993	0.17
1159.45	0		1159.45	1		1159.45	2										-2.42993	0.17
1161.7	0		1161.7	0		1161.7	1										-2.42993	0.17
1163.94	1		1163.94	0		1163.94	1										-2.42993	0.17
1166.2	0		1166.2	3		1166.2	1										-2.42993	0.17
1168.45	0		1168.45	0		1168.45	0										-2.42993	0.17
1170.71	2		1170.71	2		1170.71	3										-2.42993	0.17
1172.97	0		1172.97	0		1172.97	1										-2.42993	0.17
1175.24	0		1175.24	1		1175.24	1										-2.42993	0.17
1177.51	0		1177.51	2		1177.51	2										-2.42993	0.17
1179.78	3		1179.78	0		1179.78	2										-2.42993	0.17
1182.06	1		1182.06	0		1182.06	2										-2.42992	0.17
1184.34	0		1184.34	0		1184.34	3										-2.42992	0.17
1186.63	0		1186.63	3		1186.63	3										-2.42992	0.17
1188.91	0		1188.91	2		1188.91	2										-2.42992	0.17
1191.21	0		1191.21	0		1191.21	2										-2.42992	0.17
1193.5	0		1193.5	1		1193.5	4										-2.42991	0.17
1195.8	0		1195.8	1		1195.8	4										-2.42894	1.8
1198.1	0		1198.1	1		1198.1	2										-2.42753	1.89
1200.41	2		1200.41	2		1200.41	3										-2.42749	1.9
1202.72	1		1202.72	1		1202.72	2										-2.42668	1.95
1205.03	0		1205.03	1		1205.03	4										-2.42348	1.54
1207.35	0		1207.35	1		1207.35	2										-2.42323	0.7
1209.67	1		1209.67	1		1209.67	2										-2.4224	0.99
1212	0		1212	0		1212	2										-2.42212	0.92
1214.33	1		1214.33	1		1214.33	2										-2.41877	0.9
1216.66	1		1216.66	2		1216.66	1										-2.41819	0.58
1219	0		1219	0		1219	3										-2.4123	0.93
1221.34	0		1221.34	1		1221.34	2										-2.41116	1.12
1223.68	1		1223.68	1		1223.68	5										-2.41009	1.12
1226.03	0		1226.03	0		1226.03	1										-2.41	0.47
1228.38	1		1228.38	1		1228.38	3										-2.40896	3.53
1230.74	2		1230.74	0		1230.74	4										-2.40888	0.87
1233.1	0		1233.1	2		1233.1	0										-2.40851	1.3
1235.46	0		1235.46	0		1235.46	3										-2.40366	0.62
1237.83	1		1237.83	2		1237.83	5										-2.40006	2.11
1240.2	1		1240.2	0		1240.2	2										-2.3948	1.56
1242.58	0		1242.58	0		1242.58	3										-2.39344	2.15
1244.96	0		1244.96	2		1244.96	0										-2.39222	1.06
1247.34	1		1247.34	1		1247.34	1										-2.39103	0.52
1249.73	1		1249.73	0		1249.73	1										-2.3898	0.92
1252.12	1		1252.12	0		1252.12	5										-2.38789	0.59
1254.52	0		1254.52	2		1254.52	1										-2.38729	0.67
1256.92	2		1256.92	0		1256.92	3										-2.38677	1.19
1259.32	1		1259.32	2		1259.32	2										-2.38639	2.1
1261.73	2		1261.73	2		1261.73	2										-2.3852	1.99
1264.14	0		1264.14	0		1264.14	5										-2.38432	1.14
1266.55	0		1266.55	1		1266.55	0										-2.38206	0.53
1268.97	2		1268.97	1		1268.97	1										-2.38092	0.81
1271.39	0		1271.39	1		1271.39	4										-2.3808	0.63
1273.82	1		1273.82	0		1273.82	2										-2.38056	0.37
1276.25	1		1276.25	2		1276.25	2										-2.37681	0.93
1278.69	0		1278.69	2		1278.69	4										-2.37635	1.86
1281.13	0		1281.13	0		1281.13	0										-2.36267	2.32
1283.57	0		1283.57	4		1283.57	0										-2.36204	1.58
1286.02	4		1286.02	1		1286.02	5										-2.35883	2.07
1288.47	1		1288.47	0		1288.47	3										-2.35863	1.51
1290.93	0		1290.93	1		1290.93	1										-2.3583	0.65
1293.39	0		1293.39	0		1293.39	4										-2.35677	2.09
1295.85	1		1295.85	3		1295.85	3										-2.35477	1.01
1298.32	0		1298.32	1		1298.32	4										-2.35448	2.16
1300.8	0		1300.8	0		1300.8	1										-2.35172	0.44
1303.27	0		1303.27	1		1303.27	1										-2.35137	1.49
1305.75	1		1305.75	2		1305.75	3										-2.34565	0.96
1308.24	0		1308.24	1		1308.24	2										-2.33513	1.76
1310.73	0		1310.73	2		1310.73	1										-2.33502	0.45
1313.22	0		1313.22	3		1313.22	3										-2.33304	1.52
1315.72	0		1315.72	1		1315.72	4										-2.33033	1.7
1318.22	1		1318.22	0		1318.22	1										-2.33019	2.3
1320.73	1		1320.73	0		1320.73	5										-2.32723	4.07
1323.24	0		1323.24	0		1323.24	4										-2.32698	2.33
1325.76	1		1325.76	0		1325.76	4										-2.32646	1.54
1328.28	0		1328.28	0		1328.28	1										-2.3249	2.12
1330.8	0		1330.8	2		1330.8	3										-2.32194	1.8
1333.33	0		1333.33	0		1333.33	3										-2.32175	0.65
1335.86	0		1335.86	1		1335.86	2										-2.32163	1.02
1338.4	1		1338.4	1		1338.4	1										-2.32061	1.71
1340.94	0		1340.94	1		1340.94	1										-2.31909	1.67
1343.49	0		1343.49	0		1343.49	2										-2.31799	0.86
1346.04	0		1346.04	1		1346.04	2										-2.31744	0.82
1348.59	0		1348.59	2		1348.59	2										-2.31725	0.47
1351.15	0		1351.15	1		1351.15	1										-2.31632	0.98
1353.71	0		1353.71	0		1353.71	2										-2.3161	1.78
1356.28	0		1356.28	0		1356.28	2										-2.31488	1.55
1358.85	0		1358.85	1		1358.85	0										-2.31484	1.87
1361.43	0		1361.43	1		1361.43	4										-2.31448	0.46
1364.01	0		1364.01	0		1364.01	1										-2.3123	1.31
1366.6	1		1366.6	4		1366.6	1										-2.31148	1.18
1369.19	1		1369.19	3		1369.19	3										-2.30867	2.21
1371.78	0		1371.78	1		1371.78	2										-2.30849	0.5
1374.38	0		1374.38	0		1374.38	0										-2.30645	2.4
1376.99	0		1376.99	3		1376.99	5										-2.30602	1.93
1379.59	0		1379.59	0		1379.59	6										-2.30286	0.5
1382.21	1		1382.21	0		1382.21	6										-2.30278	2.16
1384.83	0		1384.83	1		1384.83	0										-2.30256	0.44
1387.45	0		1387.45	0		1387.45	3										-2.29977	1.13
1390.07	1		1390.07	1		1390.07	2										-2.29965	0.34
1392.71	0		1392.71	0		1392.71	3										-2.29912	1.84
1395.34	0		1395.34	1		1395.34	4										-2.29893	0.44
1397.98	0		1397.98	1		1397.98	3										-2.29646	2.5
1400.63	0		1400.63	2		1400.63	2										-2.29593	1.05
1403.28	1		1403.28	1		1403.28	2										-2.29205	1.16
1405.93	0		1405.93	2		1405.93	3										-2.2909	1.26
1408.59	0		1408.59	1		1408.59	2										-2.29084	0.45
1411.26	0		1411.26	1		1411.26	3										-2.28794	1.8
1413.93	1		1413.93	1		1413.93	3										-2.28612	0.43
1416.6	0		1416.6	1		1416.6	0										-2.28381	1.79
1419.28	1		1419.28	2		1419.28	3										-2.28124	0.4
1421.96	0		1421.96	2		1421.96	2										-2.28039	1.46
1424.65	1		1424.65	1		1424.65	1										-2.28028	0.79
1427.34	1		1427.34	2		1427.34	5										-2.2798	1.51
1430.04	1		1430.04	0		1430.04	2										-2.27942	0.53
1432.74	0		1432.74	1		1432.74	3										-2.27913	1.39
1435.45	0		1435.45	0		1435.45	5										-2.27857	2.29
1438.16	0		1438.16	2		1438.16	3										-2.2785	1.58
1440.88	0		1440.88	0		1440.88	2										-2.27791	1.67
1443.6	0		1443.6	1		1443.6	6										-2.27768	0.75
1446.33	0		1446.33	1		1446.33	1										-2.27738	2.21
1449.06	1		1449.06	1		1449.06	3										-2.27681	2.07
1451.79	0		1451.79	0		1451.79	2										-2.27547	1.19
1454.54	0		1454.54	2		1454.54	4										-2.26692	0.56
1457.28	0		1457.28	0		1457.28	2										-2.2667	2.32
1460.03	0		1460.03	2		1460.03	3										-2.2651	1.43
1462.79	0		1462.79	0		1462.79	3										-2.26145	2.2
1465.55	2		1465.55	0		1465.55	2										-2.26072	2.09
1468.32	0		1468.32	2		1468.32	4										-2.25961	0.9
1471.09	1		1471.09	2		1471.09	5										-2.25824	1.99
1473.86	0		1473.86	0		1473.86	3										-2.25744	1.62
1476.65	2		1476.65	1		1476.65	4										-2.25742	2.16
1479.43	1		1479.43	2		1479.43	6										-2.25472	1.07
1482.22	0		1482.22	2		1482.22	0										-2.25305	1.9
1485.02	0		1485.02	2		1485.02	2										-2.25031	1.84
1487.82	0		1487.82	0		1487.82	4										-2.24899	1.45
1490.63	0		1490.63	1		1490.63	4										-2.24641	0.9
1493.44	0		1493.44	1		1493.44	2										-2.24624	1.24
1496.26	3		1496.26	0		1496.26	3										-2.24253	0.44
1499.08	1		1499.08	1		1499.08	3										-2.24175	2.94
1501.9	1		1501.9	0		1501.9	2										-2.24157	1.99
1504.74	0		1504.74	2		1504.74	4										-2.24156	1.32
1507.57	0		1507.57	0		1507.57	2										-2.23853	1.46
1510.42	1		1510.42	1		1510.42	4										-2.23541	1.11
1513.26	0		1513.26	2		1513.26	3										-2.23419	1.8
1516.12	0		1516.12	0		1516.12	2										-2.23118	2.05
1518.98	1		1518.98	3		1518.98	2										-2.23024	1.25
1521.84	1		1521.84	2		1521.84	4										-2.2301	2.24
1524.71	0		1524.71	1		1524.71	2										-2.22861	0.79
1527.58	1		1527.58	1		1527.58	2										-2.22759	0.87
1530.46	0		1530.46	1		1530.46	4										-2.22635	2.36
1533.35	0		1533.35	2		1533.35	6										-2.22406	2.27
1536.24	1		1536.24	1		1536.24	1										-2.22152	1.6
1539.13	0		1539.13	0		1539.13	3										-2.22092	1.65
1542.03	0		1542.03	3		1542.03	5										-2.21838	0.81
1544.94	0		1544.94	1		1544.94	2										-2.21763	0.19
1547.85	0		1547.85	0		1547.85	2										-2.21702	0.65
1550.77	0		1550.77	0		1550.77	1										-2.2132	1.13
1553.69	0		1553.69	1		1553.69	2										-2.21312	1.13
1556.62	0		1556.62	1		1556.62	0										-2.21178	0.47
1559.55	0		1559.55	1		1559.55	5										-2.208	1.01
1562.49	0		1562.49	0		1562.49	2										-2.20735	1.85
1565.43	1		1565.43	1		1565.43	6										-2.19937	0.43
1568.38	0		1568.38	3		1568.38	3										-2.19785	1.66
1571.34	0		1571.34	0		1571.34	3										-2.19756	0.99
1574.3	0		1574.3	0		1574.3	3										-2.19478	1.04
1577.26	0		1577.26	2		1577.26	2										-2.19332	1.04
1580.23	0		1580.23	1		1580.23	4										-2.19238	0.73
1583.21	0		1583.21	1		1583.21	3										-2.18975	2.14
1586.19	0		1586.19	0		1586.19	6										-2.18913	1.8
1589.18	2		1589.18	0		1589.18	4										-2.18549	0.61
1592.18	2		1592.18	0		1592.18	3										-2.18293	1.55
1595.18	0		1595.18	1		1595.18	6										-2.18252	1.76
1598.18	0		1598.18	0		1598.18	6										-2.18149	1.84
1601.19	0		1601.19	0		1601.19	2										-2.17712	1.35
1604.21	0		1604.21	5		1604.21	2										-2.17561	5.87
1607.23	0		1607.23	0		1607.23	3										-2.17051	1.05
1610.26	0		1610.26	0		1610.26	7										-2.16851	0.8
1613.29	0		1613.29	2		1613.29	3										-2.16475	0.2
1616.33	0		1616.33	1		1616.33	1										-2.16388	0.28
1619.38	0		1619.38	0		1619.38	3										-2.15976	0.71
1622.43	0		1622.43	1		1622.43	4										-2.15975	1.11
1625.48	0		1625.48	0		1625.48	5										-2.15833	1.87
1628.55	2		1628.55	0		1628.55	5										-2.1549	2.05
1631.61	0		1631.61	1		1631.61	6										-2.15221	0.64
1634.69	0		1634.69	0		1634.69	3										-2.1522	1.31
1637.77	0		1637.77	0		1637.77	10										-2.15157	0.38
1640.85	1		1640.85	1		1640.85	4										-2.15129	1.13
1643.94	0		1643.94	0		1643.94	3										-2.15112	1.76
1647.04	1		1647.04	3		1647.04	4										-2.15021	1.69
1650.14	1		1650.14	1		1650.14	5										-2.14485	0.88
1653.25	0		1653.25	0		1653.25	3										-2.1447	1.61
1656.37	0		1656.37	3		1656.37	5										-2.14324	0.91
1659.49	1		1659.49	0		1659.49	5										-2.1431	0.47
1662.62	0		1662.62	1		1662.62	2										-2.14206	3.51
1665.75	0		1665.75	1		1665.75	7										-2.14196	2.06
1668.89	0		1668.89	2		1668.89	2										-2.1415	0.33
1672.03	0		1672.03	0		1672.03	1										-2.14084	1.75
1675.18	0		1675.18	1		1675.18	3										-2.14028	0.29
1678.34	0		1678.34	5		1678.34	6										-2.13909	1.3
1681.5	0		1681.5	1		1681.5	3										-2.13774	0.38
1684.67	0		1684.67	2		1684.67	5										-2.1367	0.15
1687.85	0		1687.85	1		1687.85	3										-2.1367	0.15
1691.03	0		1691.03	2		1691.03	5										-2.1367	0.15
1694.22	1		1694.22	3		1694.22	4										-2.13418	1.34
1697.41	0		1697.41	2		1697.41	2										-2.13233	1.34
1700.61	0		1700.61	1		1700.61	3										-2.13186	1.44
1703.82	0		1703.82	5		1703.82	3										-2.13182	1.13
1707.03	1		1707.03	0		1707.03	2										-2.13139	1.05
1710.25	0		1710.25	2		1710.25	5										-2.12096	0.61
1713.47	0		1713.47	0		1713.47	1										-2.12016	1.4
1716.7	0		1716.7	2		1716.7	4										-2.11972	1.76
1719.94	1		1719.94	0		1719.94	3										-2.11797	1.19
1723.18	0		1723.18	0		1723.18	2										-2.11289	2.16
1726.43	0		1726.43	0		1726.43	4										-2.11246	1.67
1729.69	1		1729.69	0		1729.69	2										-2.11173	0.47
1732.95	0		1732.95	2		1732.95	2										-2.11142	2.05
1736.22	0		1736.22	0		1736.22	10										-2.11021	2.02
1739.49	0		1739.49	1		1739.49	6										-2.10929	0.34
1742.77	0		1742.77	2		1742.77	4										-2.10903	0.47
1746.06	1		1746.06	0		1746.06	4										-2.10898	0.49
1749.35	0		1749.35	0		1749.35	4										-2.1074	1.63
1752.65	0		1752.65	0		1752.65	4										-2.10657	1.05
1755.96	0		1755.96	0		1755.96	2										-2.1018	0.74
1759.27	1		1759.27	1		1759.27	2										-2.10153	0.49
1762.59	0		1762.59	1		1762.59	6										-2.10103	0.49
1765.92	0		1765.92	0		1765.92	1										-2.10083	0.8
1769.25	1		1769.25	2		1769.25	2										-2.09889	0.15
1772.59	1		1772.59	3		1772.59	1										-2.09756	0.73
1775.94	1		1775.94	1		1775.94	7										-2.09755	2.09
1779.29	0		1779.29	2		1779.29	3										-2.09737	0.43
1782.65	0		1782.65	1		1782.65	7										-2.09579	1.57
1786.01	0		1786.01	1		1786.01	4										-2.0954	0.35
1789.39	0		1789.39	0		1789.39	4										-2.09451	0.66
1792.76	1		1792.76	0		1792.76	8										-2.09429	1.51
1796.15	0		1796.15	0		1796.15	3										-2.09239	1.63
1799.54	0		1799.54	1		1799.54	3										-2.0905	0.51
1802.94	0		1802.94	2		1802.94	4										-2.08925	2.72
1806.34	2		1806.34	0		1806.34	5										-2.08923	1.06
1809.76	0		1809.76	1		1809.76	2										-2.08778	0.21
1813.18	0		1813.18	1		1813.18	6										-2.08755	0.44
1816.6	0		1816.6	1		1816.6	4										-2.08597	0.44
1820.03	2		1820.03	0		1820.03	7										-2.08576	0.58
1823.47	0		1823.47	0		1823.47	1										-2.0836	0.62
1826.92	0		1826.92	0		1826.92	5										-2.08237	0.66
1830.37	1		1830.37	0		1830.37	9										-2.08215	1.63
1833.83	0		1833.83	3		1833.83	2										-2.08148	0.36
1837.3	0		1837.3	0		1837.3	2										-2.08057	0.52
1840.77	0		1840.77	0		1840.77	3										-2.07929	0.76
1844.25	0		1844.25	1		1844.25	7										-2.07912	1.49
1847.74	0		1847.74	0		1847.74	1										-2.07667	1.95
1851.23	0		1851.23	0		1851.23	3										-2.07432	1.92
1854.73	0		1854.73	0		1854.73	4										-2.07168	2.69
1858.24	0		1858.24	1		1858.24	4										-2.06795	1.64
1861.75	0		1861.75	0		1861.75	3										-2.06615	0.3
1865.28	0		1865.28	0		1865.28	4										-2.06574	1.78
1868.8	0		1868.8	1		1868.8	2										-2.06376	0.47
1872.34	0		1872.34	4		1872.34	4										-2.06363	1.18
1875.88	0		1875.88	1		1875.88	5										-2.06227	0.5
1879.43	1		1879.43	0		1879.43	6										-2.05784	1.32
1882.99	0		1882.99	1		1882.99	3										-2.0574	0.26
1886.56	0		1886.56	1		1886.56	2										-2.05685	1.2
1890.13	0		1890.13	1		1890.13	6										-2.05671	1.47
1893.7	0		1893.7	0		1893.7	7										-2.05573	1.42
1897.29	0		1897.29	0		1897.29	6										-2.05549	0.87
1900.88	1		1900.88	0		1900.88	6										-2.05499	1.06
1904.48	0		1904.48	0		1904.48	2										-2.05376	0.87
1908.09	0		1908.09	2		1908.09	5										-2.05117	0.58
1911.71	0		1911.71	1		1911.71	7										-2.05014	1.88
1915.33	0		1915.33	2		1915.33	3										-2.04949	1.83
1918.96	0		1918.96	1		1918.96	4										-2.04876	0.53
1922.59	0		1922.59	1		1922.59	6										-2.04567	0.28
1926.24	0		1926.24	1		1926.24	3										-2.04567	0.43
1929.89	0		1929.89	0		1929.89	4										-2.04477	1.57
1933.55	0		1933.55	0		1933.55	4										-2.04406	1.57
1937.21	0		1937.21	1		1937.21	4										-2.0415	0.81
1940.88	0		1940.88	0		1940.88	4										-2.04147	0.86
1944.57	0		1944.57	1		1944.57	5										-2.04112	1.47
1948.25	0		1948.25	0		1948.25	4										-2.04044	0.96
1951.95	0		1951.95	1		1951.95	3										-2.03974	2.05
1955.65	1		1955.65	2		1955.65	5										-2.03962	0.65
1959.36	0		1959.36	1		1959.36	5										-2.03881	0.98
1963.08	0		1963.08	0		1963.08	2										-2.03813	0.24
1966.81	0		1966.81	0		1966.81	11										-2.03554	1.94
1970.54	0		1970.54	1		1970.54	6										-2.03459	0.99
1974.28	0		1974.28	1		1974.28	4										-2.03402	0.96
1978.03	0		1978.03	0		1978.03	5										-2.03387	0.76
1981.78	0		1981.78	2		1981.78	5										-2.03192	1.77
1985.55	0		1985.55	2		1985.55	4										-2.03103	2.83
1989.32	0		1989.32	2		1989.32	2										-2.03097	2.1
1993.1	0		1993.1	0		1993.1	4										-2.03071	1.33
1996.88	0		1996.88	1		1996.88	1										-2.0282	1.34
2000.68	1		2000.68	1		2000.68	5										-2.02716	0.36
2004.48	1		2004.48	1		2004.48	6										-2.02655	0.92
2008.29	1		2008.29	1		2008.29	4										-2.02444	1.39
2012.11	0		2012.11	0		2012.11	2										-2.02434	1.3
2015.93	0		2015.93	0		2015.93	6										-2.02158	0.94
2019.77	0		2019.77	1		2019.77	1										-2.02108	0.5
2023.61	0		2023.61	0		2023.61	4										-2.02004	0.15
2027.45	0		2027.45	0		2027.45	0										-2.01671	0.26
2031.31	1		2031.31	3		2031.31	9										-2.01654	0.49
2035.18	0		2035.18	0		2035.18	3										-2.01478	1.25
2039.05	0		2039.05	2		2039.05	5										-2.01356	0.88
2042.93	0		2042.93	1		2042.93	4										-2.01298	2.07
2046.82	2		2046.82	0		2046.82	7										-2.01032	1.59
2050.71	0		2050.71	1		2050.71	2										-2.00696	2.94
2054.62	0		2054.62	0		2054.62	4										-2.00261	1.19
2058.53	0		2058.53	1		2058.53	5										-2.00248	2.08
2062.45	0		2062.45	0		2062.45	0										-2.00163	1.19
2066.38	0		2066.38	1		2066.38	4										-2.00114	0.66
2070.32	0		2070.32	0		2070.32	3										-1.99899	2
2074.26	0		2074.26	0		2074.26	4										-1.99849	1.38
2078.21	0		2078.21	1		2078.21	6										-1.99727	0.98
2082.17	0		2082.17	1		2082.17	4										-1.99637	1.87
2086.14	0		2086.14	1		2086.14	6										-1.99624	1.94
2090.12	0		2090.12	1		2090.12	6										-1.9956	1.44
2094.11	0		2094.11	2		2094.11	1										-1.99339	1.83
2098.1	0		2098.1	2		2098.1	2										-1.9917	2.27
2102.1	1		2102.1	2		2102.1	4										-1.99169	0.72
2106.11	1		2106.11	0		2106.11	7										-1.99148	1.27
2110.13	0		2110.13	1		2110.13	4										-1.99041	0.27
2114.16	0		2114.16	0		2114.16	1										-1.98793	1.79
2118.19	1		2118.19	2		2118.19	7										-1.98761	0.72
2122.24	0		2122.24	0		2122.24	2										-1.98726	0.26
2126.29	1		2126.29	1		2126.29	8										-1.98611	0.5
2130.35	0		2130.35	0		2130.35	1										-1.98574	0.69
2134.42	0		2134.42	2		2134.42	4										-1.98508	1.84
[truncated: 18,043 more rows]

## Sheet: Fig. 3
Fig. 3A					Fig. 3B			Fig. 3C						Fig. 3D
Naïve		Bb tick bite			WT	KO		Neutrophils			Macrophages			Summary of Injury			Inflammation
WT	KO	WT	KO		0.568	0.427		WT	KO		WT	KO		WT	KO		WT	KO
8.02742	5.35187	30.1493	1.38321		0.593	0.434		21.4	6.8		49	7.3		10	4.5		1	0.5
4.76223	8.02742	26.7162	10.649		0.628	0.47		17.6	3.57		35.8	17.9		10	6		3	1
8.96109	9.75715	20.4903	11.6512		0.504	0.337		11	9.83		23	24		12	0		2.5	0
10.97	15.008	10.0431	15.008		1.163	0.229		14	5.94		29	12.7		6	4.5		3	0.5
9.75715	7.5188	16.0415	5.48116		0.563	0.192								3.25	2.5		1	0.5
		32.7664	20.4903											6.75	13		1	3
		8.02742	10.3402											1.25	9		1	2.5
		31.4221	2.75865											2.25	6.5		2	0.5
		17.1707	11.6512											6.5	3		2.5	0.5
		18.4068	31.4221											8.5	10.25		1	0.25
														10	6.5		3	1
														2	4.5		0.5	0.5
															0			0

## Sheet: Fig. 4
Fig. 4A					Fig. 4B							Fig. 4C
IL-12p40		IL-13			IL-1β		IL-12		TLR2			Name	Tgfbr1	Rhobtb3	Gm7429	Smarcd3	Ddit3	Ckmt2	Lrrc14b	Mb	Cacna1s	Atp1a2	Galnt15	Casq1	Slc25a4	Jsrp1	Angptl7	Myh1	Ggps1	Proser1	Tnfrsf11b	Cpeb3	Prelp	Phka1	Amot	Myct1	Acss2	Klf9	4931406C07Rik	Pkhd1l1	Mylpf	Myl1	Fkbp5	Tmem179	Fam167a	Atp13a3	Mafk	H2-T24	Zfp655
WT	KO	WT	KO		WT	KO	WT	KO	WT	KO		KO1	-0.695375	-0.448328	-0.416775	-0.970867	-0.818492	-0.697479	-0.226255	0.0724008	-1.51882	-1.27777	-1.45754	-1.35161	-0.834689	-1.18483	-1.06184	-1.27468	-1.1228	-1.34974	-1.26534	-1.09218	-1.51726	-1.32175	-1.40461	-1.3893	-1.61417	-1.13461	-1.04501	-1.03917	-1.18302	-1.0908	-0.882733	-1.2816	-1.01103	-0.854808	-0.801583	-0.948868	-0.560937
22.38	12.78	195.83	59.91		0.60336	1.17662	0.977568	0.0849891	1.25852	0.507885		KO2	-0.367289	-0.170743	-0.757999	-0.492323	-0.59667	-0.108571	-0.376266	-0.616747	0.414836	0.561476	0.213786	0.514916	0.137873	0.122997	0.136018	0.123126	-0.182635	-0.488483	-0.550432	-0.380162	0.315674	-0.150321	-0.031496	-0.183331	0.0339888	-0.129477	-0.170351	-0.0881841	0.417231	0.13547	-1.51352	-1.20978	-1.44724	-1.49588	-1.47167	-1.21636	-1.51509
27.32	10.2	176.75	123.71		0.663768	0.181618	0.236314	0.00105959	1.9685	0.297125		KO3	-1.46395	-1.69941	-1.40566	-1.18982	-1.25204	-1.49074	-1.51449	-1.58019	-0.990562	-1.2096	-0.936731	-1.07794	-1.51392	-1.24084	-1.38101	-1.20398	-1.18849	-0.645043	-0.641022	-0.979542	-0.674855	-0.824644	-0.652579	-0.743562	-0.539072	-0.687609	-0.86201	-1.00691	-1.09103	-1.1248	0.390816	0.568674	0.666739	0.0696474	0.0331947	-0.071885	-0.242842
14.35	16.47	148.88	150.92		1.51617	0.499613	0.661422	0.00866628	0.820798	0.42175		WT1	0.947494	0.819259	0.69327	0.726603	0.736664	0.181711	-0.105517	0.120555	0.609016	0.189579	0.30636	0.418325	0.385232	0.431567	0.439643	0.586491	0.737062	0.269485	0.16074	0.134813	-0.141581	0.0612295	-0.108303	0.280788	0.41812	-0.487716	-0.368884	-0.241305	-0.225597	-0.1052	0.693328	0.963771	1.00635	0.742903	0.343596	0.792421	0.980199
16.47	12.26	146.83	132.25		1.23199	0.581949	0.710462	0.0647395	0.535368	0.20902		WT2	0.572963	0.541252	0.858326	0.874007	0.976947	0.988227	0.983546	0.784192	0.561679	1.01915	1.16331	1.22334	1.21082	1.16426	1.00545	0.855348	1.20006	1.09185	1.25587	1.14187	0.800943	0.962992	0.802602	0.609606	0.360184	1.2899	1.16109	1.28423	0.949198	0.839919	1.12284	0.781054	0.635258	0.386992	0.577967	0.0355262	0.182482
19.68	15.41	156.99	115.05		1.22386	1.01737	2.75733	0.111579	0.625035	1.84457		WT3	1.00616	0.957972	1.02884	1.0524	0.953595	1.12686	1.23898	1.21979	0.923851	0.717165	0.710818	0.272968	0.614685	0.706847	0.861735	0.913702	0.556804	1.12193	1.04018	1.17519	1.21708	1.27249	1.39439	1.4258	1.34095	1.14951	1.28517	1.09133	1.13321	1.3454	0.189273	0.177882	0.149918	1.15114	1.3185	1.40917	1.15619
					1.09225	0.0921867	3.34084	1.21338	1.46964	0.147981
Fig. 4D				Fig. 4E
Log2(KO/WT)	-Log10 (P-Value)			Term	-Log10 (P-Value)
-3.17458	1.30626			MAPK signaling pathway	4.19382
-3.14505	2.0933			AMPK signaling pathway	2.04576
-2.62099	1.97514			Osteoclast differentiation	2.03152
-2.46181	3.07434			Calcium signaling pathway	1.69897
-1.94329	1.8735			cAMP signaling pathway	1.4437
-1.93151	1.99657			PPAR signaling pathway	1.4318
-1.92877	3.49763			FoxO signaling pathway	1.4318
-1.92877	3.49763			IL-17 signaling pathway	1.37675
-1.84545	1.90497			Cellular senescence	1.33724
-1.77333	1.30592			HIF-1 signaling pathway	1.11351
-1.74825	1.95516
-1.6998	1.507
-1.69436	1.53328
-1.68637	1.51509
-1.62286	1.61514
-1.5931	4.1529
-1.4911	1.72141
-1.46443	1.53502
-1.43592	2.96877
-1.39252	2.00198
-1.39197	1.79919
-1.34825	3.1831
-1.34219	1.96252
-1.34056	1.39198
-1.32832	1.58065
-1.30994	1.96878
-1.28739	1.60457
-1.27798	2.4375
-1.25209	1.96192
-1.2411	1.39755
-1.2267	1.8223
-1.21861	1.41222
-1.21857	1.43003
-1.21688	1.50924
-1.21526	2.38749
-1.21464	1.51987
-1.21009	1.48304
-1.20633	2.12592
-1.17578	1.41418
-1.15788	1.4226
-1.14917	2.29139
-1.14161	1.30323
-1.13722	1.66687
-1.12578	1.36684
-1.12432	1.9854
-1.09562	1.41864
-1.08695	1.75607
-1.08573	1.32772
-1.08567	1.36905
-1.08357	1.44458
-1.08315	2.26281
-1.08308	2.9074
-1.07705	1.76509
-1.07102	1.8569
-1.03883	1.57609
-1.03775	1.99142
-1.03756	1.56117
-1.03571	1.45122
-1.02766	1.87383
-1.01804	1.49265
-1.01361	1.98322
-0.998831	1.47471
-0.989437	1.74172
-0.988328	1.53624
-0.977451	1.41457
-0.976278	2.24325
-0.964111	1.40611
-0.93746	1.40185
-0.928039	2.35919
-0.928023	1.57844
-0.926989	2.08875
-0.914241	1.89771
-0.912272	1.77797
-0.911561	1.4696
-0.885794	2.13225
-0.880464	1.34701
-0.879508	1.44055
-0.877584	1.7652
-0.87261	1.79269
-0.868598	1.73135
-0.866996	1.47964
-0.861432	1.30575
-0.850042	2.32659
-0.841924	1.32366
-0.839937	1.59421
-0.818113	1.32218
-0.813126	1.51736
-0.809429	1.44075
-0.808689	1.64507
-0.808547	1.83745
-0.807124	4.13579
-0.801931	1.81466
-0.798092	1.71749
-0.797625	2.27015
-0.794308	1.37706
-0.79247	1.79628
-0.792075	2.1893
-0.787954	1.51018
-0.777164	2.3484
-0.775889	1.42755
-0.750351	2.15385
-0.749232	1.71931
-0.742742	2.72722
-0.739686	1.47144
-0.73523	1.7213
-0.732228	1.50478
-0.727279	1.97296
-0.715214	2.64472
-0.711673	1.6693
-0.709848	2.08932
-0.70644	1.41649
-0.704852	1.89613
-0.692205	2.17585
-0.692077	1.77431
-0.687996	2.02893
-0.684746	2.0597
-0.680913	1.50973
-0.679299	1.89516
-0.677083	1.84717
-0.673639	1.80774
-0.671755	2.92745
-0.67158	1.94848
-0.665778	1.72518
-0.660236	1.32995
-0.660076	1.55545
-0.653666	1.5419
-0.647267	1.90932
-0.614034	2.08156
-0.613004	2.29309
-0.609215	1.31624
-0.608801	1.34582
-0.601983	1.64386
-0.60055	1.37172
-0.594538	1.83783
-0.592218	1.42807
-0.591835	1.59301
-0.582881	1.64298
-0.581791	1.62098
-0.576745	1.5846
-0.573802	1.50152
-0.572487	1.60876
-0.569864	1.31329
-0.569592	1.85901
-0.566612	1.30121
-0.565234	1.50173
-0.558458	1.98312
-0.557427	1.47466
-0.556957	3.31339
-0.547566	1.83161
-0.546593	1.41264
-0.542381	1.31877
-0.542263	1.31395
-0.541707	1.54085
-0.541645	1.43269
-0.540068	1.37896
-0.539924	1.66287
-0.53932	1.58517
-0.538997	1.51869
-0.538632	1.34848
-0.537507	1.54719
-0.535229	1.57763
-0.532741	1.50436
-0.531264	1.4228
-0.526019	1.90328
-0.519417	1.45841
-0.519125	1.55762
-0.517178	1.83327
-0.516591	2.15009
-0.515679	1.44246
-0.512109	1.95146
-0.511423	1.43408
-0.510947	1.53017
-0.503983	1.42105
-0.499234	1.47224
-0.495316	2.04062
-0.493086	1.52805
-0.493072	1.35911
-0.492417	1.3939
-0.491178	1.32781
-0.489077	1.48854
-0.483282	1.30574
-0.480205	1.47608
-0.474069	1.65434
-0.473392	1.47736
-0.473044	1.90904
-0.469579	1.38806
-0.468787	1.34889
-0.466846	1.32197
-0.464034	1.57425
-0.455647	1.34094
-0.455205	1.36786
-0.453892	1.33633
-0.451576	1.35497
-0.447567	1.50473
-0.444893	1.86862
-0.443283	1.60715
-0.440609	1.58717
-0.437721	1.4335
-0.437674	1.50291
-0.437559	1.64305
-0.436671	1.32746
-0.432257	1.99114
-0.425901	1.42584
-0.422577	1.67502
-0.420089	1.73053
-0.418248	1.6312
-0.41822	1.92821
-0.409928	1.43904
-0.402459	1.71571
-0.398992	1.66606
-0.398695	1.33432
-0.39805	1.89094
-0.392484	1.80825
-0.391344	1.78078
-0.390846	1.31046
-0.38688	1.35624
-0.386122	1.44915
-0.385516	1.37671
-0.384158	1.38035
-0.3829	1.68618
-0.381559	1.50351
-0.379958	1.62409
-0.378181	1.39356
-0.377872	1.32333
-0.376299	1.36232
-0.374795	1.56516
-0.372536	1.94469
-0.371869	1.40059
-0.3698	1.37438
-0.365391	1.98337
-0.362764	1.66779
-0.356297	1.40265
-0.350801	1.73441
-0.347453	1.80814
-0.345857	1.48395
-0.345646	1.40333
-0.344071	1.44551
-0.341426	1.33091
-0.340469	1.51902
-0.336096	1.55688
-0.333742	1.34523
-0.333075	1.52913
-0.332116	1.70267
-0.332004	1.4544
-0.331581	1.68995
-0.327404	1.31405
-0.321589	1.31673
-0.316567	1.47942
-0.315997	1.31752
-0.315743	1.34833
-0.315114	1.6706
-0.313271	1.99105
-0.307934	1.31456
-0.306608	1.39383
-0.30357	1.48689
-0.302763	1.52675
-0.295624	1.40315
-0.276237	1.5158
-0.276196	1.43403
-0.274758	1.71499
-0.274451	1.42533
-0.264702	1.35289
-0.254021	1.4415
-0.246356	1.46454
-0.241798	1.50954
-0.217418	1.39919
0.234005	1.32426
0.24732	1.61516
0.265226	1.44115
0.270244	1.63225
0.279527	1.32211
0.284656	1.40768
0.290684	1.43177
0.291148	1.42027
0.305002	1.56075
0.305195	1.38306
0.308836	1.63142
0.310927	1.30863
0.310994	1.94734
0.317402	1.88965
0.321827	1.41257
0.322738	1.36803
0.328766	1.72041
0.331202	1.45629
0.334807	1.58461
0.336304	1.46364
0.336897	1.33248
0.337742	1.47831
0.342176	1.42441
0.345888	1.3692
0.358564	1.62962
0.360024	1.60336
0.374315	1.82363
0.376308	1.53066
0.377065	1.78676
0.382187	1.40989
0.385391	1.60316
0.387767	1.33859
0.391891	1.30897
0.404523	1.42508
0.409109	1.75505
0.412837	1.54473
0.414044	1.96547
0.421999	1.67505
0.422373	1.37147
0.42599	1.65247
0.426886	1.68683
0.430257	1.62181
0.430423	1.61617
0.43246	2.4113
0.439134	2.32602
0.441815	1.4914
0.44941	1.56156
0.450119	1.74692
0.450903	1.4966
0.460801	2.3427
0.461883	1.3168
0.465503	1.34542
0.465978	1.5241
0.467947	1.68633
0.474595	1.44033
0.484343	1.48666
0.489514	1.43147
0.491645	2.04301
0.495497	1.67241
0.498964	1.43514
0.501157	1.4549
0.511584	1.44397
0.515004	1.56252
0.515016	1.37446
0.519406	1.46254
0.51992	1.60824
0.521373	1.70994
0.521753	1.36652
0.535898	2.28373
0.552034	1.31304
0.552123	1.33258
0.554377	2.77577
0.556714	1.49416
0.591327	2.42629
0.596976	1.30911
0.601513	1.46866
0.610133	1.30585
0.610429	1.42105
0.619644	2.00531
0.620149	1.74395
0.62437	2.15971
0.628775	2.42568
0.63232	1.55778
0.641515	1.51766
0.643916	2.17901
0.645054	1.67713
0.649263	1.67636
0.650633	1.3653
0.651114	1.35448
0.658711	1.57366
0.663369	1.75923
0.675264	1.53582
0.684152	1.41085
0.684967	1.641
0.698836	1.41373
0.703526	2.06992
0.713308	1.51033
0.719109	1.66172
0.724396	1.57691
0.731277	1.35253
0.733725	1.36198
0.745168	1.824
0.749822	1.72292
0.754017	2.39546
0.757765	3.07361
0.76405	1.53992
0.765531	1.64137
0.775217	1.91882
0.798516	1.93326
0.82014	1.44744
0.824892	1.60683
0.870276	1.54382
0.872372	1.34435
0.87773	1.30332
0.881131	2.05963
0.885632	1.56775
0.94189	3.24548
0.960226	1.3287
0.977835	2.47785
0.977949	1.77246
0.989433	1.49206
1.02954	1.3738
1.03706	1.48411
1.04591	1.69754
1.0545	3.72812
1.05895	1.38345
1.06034	1.54676
1.08134	1.54046
1.11653	1.80516
1.17732	1.40869
1.17974	1.61167
1.19475	2.56399
1.2056	2.38437
1.25658	1.55179
1.31511	1.33271
1.33538	2.08277
1.36686	1.56896
1.43168	1.57871
1.47712	1.45489
1.49125	1.63055
1.53294	1.5481
1.59738	2.1475
1.63611	1.37406
1.66142	1.79086
1.68908	1.45456
1.73174	6.78615
1.89966	1.56911
1.97688	2.02665
1.98977	2.30516
2.10859	2.39857
2.10859	2.39857
2.11643	1.43995
0.398536	1.29995
-0.538388	1.29957
-0.449106	1.29954
-0.340772	1.29953
0.710096	1.29947
0.427168	1.29822
-1.37375	1.29428
-1.32901	1.29376
-0.667839	1.29376
-0.758367	1.29323
-1.00451	1.29214
-0.735007	1.29097
-0.542879	1.29049
0.31788	1.29014
0.398202	1.28758
-0.354587	1.28692
-0.863284	1.28674
0.228163	1.28669
-1.59633	1.28559
0.301212	1.28554
0.436671	1.28216
-1.32954	1.28128
-0.699003	1.28084
0.350938	1.28033
-0.518656	1.27822
0.661744	1.27638
1.12706	1.27601
0.677825	1.27594
-0.255602	1.27521
-0.411976	1.27481
-0.461271	1.27433
1.07812	1.27412
-0.747876	1.27397
0.358396	1.27321
-0.457868	1.27281
-0.561573	1.27131
-0.457443	1.27122
-0.357906	1.2707
-0.864283	1.26717
0.693716	1.2669
-0.578333	1.26624
0.902707	1.26612
-0.440294	1.26585
0.666457	1.26571
0.267393	1.26548
1.91054	1.26537
0.349849	1.2653
-0.432344	1.26285
1.19932	1.26275
-1.51453	1.26239
-0.64195	1.26231
0.391399	1.26192
-0.465849	1.26061
-0.467079	1.26026
-0.258376	1.25879
0.260978	1.25719
0.737285	1.25624
0.30832	1.25561
-0.248569	1.25533
-0.21514	1.25528
-0.777507	1.25511
-0.36889	1.25507
-0.78112	1.2547
-0.335253	1.25465
0.263611	1.25406
-0.559405	1.25375
-0.762422	1.25352
-0.255848	1.25316
1.14518	1.25207
-0.253032	1.25108
-0.887792	1.24934
-0.597078	1.24819
-0.330441	1.24777
0.393905	1.24524
0.35025	1.24386
0.3659	1.24372
0.465871	1.24339
-0.394752	1.24275
-1.58951	1.24132
-0.354594	1.24093
-0.447058	1.23984
0.410506	1.2398
0.770963	1.23946
-0.888485	1.23939
-0.797584	1.23773
0.246692	1.23746
-1.02595	1.23714
0.51813	1.23527
0.766392	1.23486
-0.605706	1.23462
0.317472	1.23428
-1.30407	1.23425
0.585029	1.23148
0.778634	1.23079
-0.884302	1.22991
-0.399504	1.22763
-0.22823	1.2275
2.04773	1.22714
0.474007	1.22665
0.699328	1.22577
-0.408047	1.22568
1.36739	1.22545
-0.229638	1.22515
-0.812099	1.22474
0.200514	1.22377
-0.962662	1.22313
0.790138	1.22231
0.299832	1.22225
-0.446754	1.22202
0.914646	1.22125
-0.414388	1.22108
0.23474	1.21982
-0.303376	1.2187
0.59503	1.2184
-0.937386	1.2183
-0.275067	1.21664
-0.646213	1.21643
0.430481	1.2128
-0.21776	1.21216
-1.1811	1.21204
-0.912067	1.21154
-0.285643	1.21132
0.958538	1.2112
-1.06834	1.20958
-0.42474	1.20836
-0.315726	1.20779
-0.65086	1.20638
-0.311561	1.20625
-0.516084	1.20554
-0.503225	1.20501
1.09548	1.20478
1.11805	1.20449
-0.718371	1.20204
-0.425874	1.20145
-1.0591	1.20106
-0.910748	1.19959
0.274156	1.19916
-0.643506	1.19908
-0.729348	1.19904
-0.363027	1.19879
0.294224	1.19847
-0.219435	1.19759
-0.329436	1.1975
0.337392	1.19742
-0.751598	1.19723
-0.392028	1.197
-0.832735	1.19527
-1.00756	1.19517
-0.244087	1.19495
-0.33064	1.19487
0.710947	1.19296
-0.397733	1.19286
-1.1814	1.1926
0.242706	1.19085
-0.279221	1.19033
0.740118	1.19019
-0.358417	1.18953
-0.630462	1.18927
-0.598515	1.18878
0.314011	1.18729
-0.614904	1.18704
0.784619	1.18694
-0.293231	1.18553
0.37006	1.18525
-0.601527	1.18314
-0.300541	1.18194
0.470463	1.18188
-0.656182	1.18158
-0.307612	1.18144
-0.689106	1.18068
0.568221	1.18015
-0.245604	1.17961
-0.201743	1.17856
-0.503515	1.1783
1.50945	1.17808
-0.242	1.17701
-0.395869	1.17673
0.475918	1.17572
-0.330953	1.17447
0.234123	1.1737
-0.304584	1.17311
0.48614	1.17286
0.46424	1.17219
-0.295629	1.17114
-0.780952	1.17089
-0.878735	1.17077
-0.943395	1.17041
-0.678915	1.17029
0.326095	1.1699
-0.516248	1.16939
-0.484235	1.16821
0.277214	1.16817
0.486483	1.16752
0.774773	1.1675
-1.30047	1.16729
-1.21826	1.16664
-0.289857	1.16659
-0.692682	1.16414
-0.359159	1.16401
-0.314059	1.1633
-0.476547	1.16293
-1.609	1.1627
0.542924	1.1623
-0.36187	1.16194
-0.869837	1.16162
0.439401	1.16129
-0.310226	1.15973
-1.19974	1.15733
0.192539	1.15673
0.831272	1.15594
-0.634765	1.15376
-0.94226	1.15271
-0.384266	1.1523
-0.849126	1.15216
-2.26566	1.15186
-0.296088	1.15157
1.14346	1.15088
-0.769229	1.149
-0.496927	1.14736
-0.389769	1.14669
-1.12936	1.14657
0.250504	1.14647
0.87739	1.14502
-0.895079	1.14472
-0.61889	1.14151
-0.940674	1.14107
-0.293716	1.14102
-0.454797	1.14099
-1.06	1.14094
-0.453691	1.14012
0.328199	1.13894
-3.20097	1.13855
0.37353	1.13774
-0.617496	1.13746
-0.315799	1.13745
-0.201946	1.13719
-0.240278	1.13651
0.724676	1.13542
0.344113	1.13541
-0.30863	1.13502
0.353028	1.13442
0.237256	1.13434
-0.213438	1.13384
0.671003	1.1334
0.233975	1.1328
-0.280709	1.1324
-0.220199	1.13211
0.794877	1.13085
-0.591818	1.13016
-0.297169	1.12937
-0.954174	1.12805
0.373564	1.12689
-0.364764	1.12664
0.360652	1.12611
0.251897	1.12611
0.385281	1.1259
-0.561204	1.12576
-0.672926	1.1255
-0.384686	1.12544
0.708559	1.12523
0.215266	1.12427
-0.249854	1.12385
1.27377	1.12385
0.295717	1.12381
-0.240163	1.12281
0.456687	1.12178
-0.703306	1.12094
-0.21037	1.12089
-0.27989	1.12082
-0.357618	1.11969
0.318851	1.11872
-0.662024	1.11832
0.988166	1.11795
-0.333793	1.11787
0.324537	1.11775
-0.462897	1.1174
-0.444124	1.11733
-0.289567	1.11699
0.666922	1.11658
0.307537	1.11597
0.870745	1.11538
-0.537845	1.11517
0.304508	1.11361
-0.386239	1.11327
0.994464	1.11269
-0.484951	1.1124
0.37367	1.11217
-0.241528	1.10992
-0.592336	1.10941
0.37868	1.10899
-0.516634	1.10882
-1.15339	1.10623
0.783952	1.10581
0.646133	1.10505
-0.265705	1.10482
-0.310725	1.10465
-0.443008	1.10274
-0.369462	1.10254
-0.211528	1.10215
-0.529595	1.10178
0.278659	1.10145
-0.468272	1.1013
-0.26851	1.10125
-0.683487	1.10073
1.15432	1.10064
0.461984	1.1004
-0.649798	1.10027
-0.908452	1.09896
-0.487355	1.09861
0.252478	1.09794
0.376123	1.09757
-0.298674	1.09751
0.612862	1.09751
-0.770107	1.0975
-0.272228	1.09727
-0.494271	1.09677
-0.623702	1.09648
0.592911	1.09637
-0.525083	1.09568
-0.715954	1.09548
-0.359703	1.09525
1.29608	1.09502
-0.449242	1.095
-0.887025	1.09419
-1.0215	1.09373
-0.390239	1.09365
-0.351863	1.09354
0.237144	1.09293
-0.23322	1.09216
-0.371231	1.09204
-0.671979	1.0908
-0.478864	1.09065
-1.24477	1.09055
-0.608523	1.09052
-0.232957	1.09048
-0.657513	1.09002
-0.559827	1.08954
0.60604	1.089
0.548992	1.08848
0.439873	1.08795
0.250693	1.08791
-0.692073	1.08776
1.41999	1.08741
-0.747251	1.0869
0.243622	1.08688
0.923102	1.08634
-0.239498	1.08485
1.11301	1.08469
-0.612725	1.08432
-0.36577	1.08371
-0.265102	1.08366
-0.608847	1.08354
-0.595809	1.08261
0.311406	1.08249
-0.264105	1.08192
-0.357441	1.08183
0.242721	1.08178
-0.566458	1.08147
-0.864581	1.08129
-0.354018	1.08096
-0.598239	1.0803
-0.388363	1.07952
-0.242485	1.07893
0.377876	1.07865
-0.193921	1.07811
0.802831	1.07729
0.468281	1.07699
-0.301919	1.07691
-0.215909	1.07681
0.366058	1.07671
0.29082	1.07552
-0.463423	1.07487
0.195368	1.07451
-0.312766	1.0744
-0.3057	1.07361
-0.700292	1.07331
-0.832272	1.07329
0.581201	1.07293
-0.94534	1.07279
-0.595058	1.07226
-0.473214	1.0722
-0.280465	1.07191
0.446783	1.07183
0.942079	1.07092
-0.704696	1.0703
-2.61227	1.07025
-0.43952	1.06893
0.335301	1.06858
0.270601	1.06844
-0.960945	1.06813
1.26139	1.06782
-0.52593	1.06779
-0.28916	1.06741
-0.529446	1.06704
0.220208	1.06695
-0.493198	1.06669
-0.85216	1.06647
0.338611	1.06616
-0.237236	1.06588
-0.554168	1.065
-1.07153	1.06489
0.255836	1.06388
-0.778313	1.06311
0.284719	1.06296
-0.215457	1.06247
0.658226	1.06218
-0.357909	1.06156
-0.633943	1.06131
-0.443824	1.06075
-0.353039	1.06068
-0.58843	1.06012
-0.341987	1.05785
-1.42975	1.05758
-0.543652	1.05728
0.241299	1.05725
-0.307408	1.05683
0.288529	1.05627
-0.404309	1.0562
0.368043	1.05586
-0.408771	1.05566
-0.743379	1.05544
0.286671	1.05531
-0.49871	1.05482
-0.235833	1.05478
-0.28655	1.05386
-0.317741	1.05378
-1.60832	1.0536
0.326198	1.05339
-0.661331	1.05337
-1.07622	1.05324
0.316222	1.052
-0.928118	1.05167
-0.188455	1.05112
0.308009	1.04863
-0.914873	1.04859
0.202874	1.04829
-0.877451	1.04718
-0.367886	1.04714
-0.669627	1.04699
0.263813	1.04684
-0.746792	1.045
0.965266	1.04458
-0.220721	1.04448
-0.389241	1.04416
-0.546308	1.04404
-0.218505	1.04403
0.387084	1.04384
-1.16293	1.04357
-0.222075	1.04344
0.268847	1.04343
0.239453	1.04312
0.280724	1.04227
-0.841128	1.04186
-1.32944	1.04156
-0.190742	1.04146
0.288614	1.04129
-1.14548	1.041
-0.772794	1.04083
-1.07439	1.04012
0.2507	1.03908
-0.287033	1.03906
0.907247	1.03882
-0.271892	1.03877
-0.349717	1.03792
-0.270129	1.03635
-0.355818	1.03631
-0.550962	1.03612
-0.778801	1.03609
-0.223803	1.03535
-0.515341	1.03494
-0.989754	1.0345
-0.465019	1.03429
0.372546	1.03406
0.302528	1.03348
-0.279507	1.0328
-0.309825	1.03222
-0.221165	1.03165
-1.07906	1.03145
-0.460489	1.02968
0.27428	1.02952
-0.62607	1.02949
0.207972	1.02919
1.09661	1.02853
1.07228	1.02834
-0.420495	1.02828
-0.880096	1.02819
-0.470283	1.02814
-0.226445	1.028
0.832419	1.02773
-0.29348	1.02771
-1.04388	1.02745
-0.227548	1.02743
-0.298575	1.02725
-0.568224	1.02698
-0.382429	1.02645
-0.51885	1.02585
-0.179527	1.02564
0.337529	1.02554
-0.236575	1.02406
-0.263283	1.02398
-0.366548	1.02364
-0.662759	1.02244
0.188405	1.02216
-0.471968	1.02213
0.251748	1.02169
-0.994151	1.02168
0.273749	1.02148
0.339199	1.02099
0.455235	1.02069
-0.790344	1.0205
-0.482468	1.01949
-0.674252	1.01948
0.2469	1.01908
-0.359826	1.01856
0.486814	1.01855
-0.261695	1.01851
0.419336	1.0185
0.564012	1.01821
0.364473	1.01741
0.398674	1.01722
0.570938	1.01671
0.349464	1.01656
-1.13084	1.01625
-0.377188	1.01582
-0.293735	1.01533
-0.441291	1.01516
-1.27993	1.01447
-0.372932	1.0139
0.539634	1.01387
-0.377381	1.01313
-1.13816	1.01305
1.003	1.01266
0.484648	1.01197
-0.290376	1.01047
-0.352312	1.00949
0.318508	1.00943
0.281929	1.00923
-0.205211	1.00914
-0.323036	1.00899
0.19954	1.00836
-0.543487	1.00652
-0.238131	1.00626
-1.00123	1.00609
-0.182389	1.00605
0.231642	1.00596
-1.13416	1.0057
-0.541667	1.00522
-0.583314	1.00489
-0.261248	1.00442
0.395589	1.00404
0.879983	1.00383
0.241608	1.00377
1.07267	1.00336
-0.209652	1.0027
0.405019	1.0025
-1.00429	1.00223
0.590021	1.00019
-0.218925	0.999783
0.776033	0.999764
-0.484302	0.999634
-0.419805	0.998956
-0.440712	0.998605
0.263519	0.997807
0.557404	0.997058
-0.329541	0.996924
1.02639	0.996752
-0.193067	0.99638
-0.42074	0.996304
-0.477354	0.995934
-0.585021	0.995524
0.251413	0.995449
-0.264753	0.995236
-0.626905	0.994973
-0.216027	0.994877
-0.583564	0.994877
-1.0135	0.994459
0.288945	0.993959
-0.631752	0.993837
0.353606	0.993499
0.278318	0.993486
0.343747	0.99327
-0.353183	0.993217
-0.528154	0.99319
0.248037	0.993104
-0.204189	0.992605
-0.949831	0.992006
-0.432228	0.991624
-0.579036	0.991424
-0.467254	0.991338
0.336293	0.991276
-0.95701	0.991164
-0.761385	0.990493
-0.352538	0.990458
-0.263628	0.990356
-0.261523	0.99028
0.357232	0.99026
-0.542184	0.989861
0.419028	0.989747
-0.465217	0.989615
-0.306307	0.989387
-0.624832	0.988904
0.558483	0.988574
-0.569843	0.987893
-0.267881	0.987486
-0.676296	0.986964
-0.436845	0.986773
-0.929376	0.985736
0.1923	0.985156
-0.385056	0.985135
-0.689228	0.985037
-0.26878	0.984705
0.351586	0.984658
0.247097	0.98425
0.622592	0.984203
-0.492875	0.983923
-0.402124	0.983575
0.246224	0.983563
-0.580745	0.983371
0.338826	0.983303
0.305627	0.983207
-0.871157	0.982476
-1.22149	0.982294
-0.243962	0.982068
0.249254	0.980577
-0.252318	0.980537
-0.416941	0.980133
-0.37215	0.979227
-0.295277	0.97904
-0.294523	0.978744
0.730007	0.978734
0.222144	0.978719
-0.360642	0.978716
-0.315811	0.978575
0.394441	0.977817
-0.757933	0.977781
-0.817994	0.97756
-1.0556	0.977214
-0.367784	0.975708
-0.588944	0.975685
0.665711	0.975436
-0.852966	0.975384
-0.411629	0.97525
-0.220208	0.974864
0.335096	0.974808
0.241591	0.974246
-0.301867	0.973947
-0.88417	0.973654
-0.250657	0.972389
-0.405282	0.972061
-0.705731	0.971435
-1.14399	0.971288
0.207289	0.971163
-0.479938	0.970925
0.22929	0.970691
-0.447455	0.970334
0.357083	0.969751
0.313386	0.969426
-0.319468	0.968811
0.61836	0.968715
0.800241	0.968531
-0.511913	0.96848
-0.306997	0.968221
-0.437137	0.96754
0.654148	0.967513
-0.934189	0.966516
-0.325465	0.965699
0.910645	0.965537
-0.358103	0.965449
0.291941	0.96518
0.401416	0.965006
-0.265169	0.964411
-0.623896	0.964173
-0.333094	0.962192
0.448996	0.962109
-0.765619	0.961961
0.290149	0.961404
0.560051	0.961299
0.212343	0.961142
-0.248675	0.960668
-0.25808	0.96028
0.42919	0.960021
-0.354461	0.959764
-0.462864	0.95947
-0.342882	0.958835
0.386805	0.958812
0.243605	0.958602
-0.244733	0.958229
0.927492	0.957611
0.247273	0.95739
-0.21187	0.957198
-0.368786	0.957085
-0.213734	0.956605
0.255858	0.956352
0.442992	0.955406
-0.562511	0.955257
0.664604	0.955151
0.54613	0.954029
0.343743	0.953008
-0.222793	0.952752
1.06124	0.952632
-0.181779	0.952349
-0.353203	0.952011
-0.552607	0.951734
0.241126	0.951728
0.62738	0.951658
-0.351813	0.951568
0.184057	0.950946
-0.355203	0.950666
-0.793396	0.95019
-0.522948	0.949771
0.337976	0.949768
-0.686523	0.949548
0.260005	0.949296
-0.38118	0.948733
-0.684201	0.948581
0.385097	0.948527
0.402458	0.948485
0.326216	0.947886
0.486095	0.947477
-1.21981	0.946985
-0.258439	0.946712
-0.27803	0.946601
0.412628	0.94652
0.549841	0.946441
-0.294411	0.946381
0.420942	0.946077
-0.409121	0.945362
-1.33337	0.945272
0.231588	0.944987
-0.421312	0.944945
0.432321	0.94482
-0.256823	0.943612
0.469189	0.943576
0.964286	0.943522
-0.554601	0.943101
-0.289293	0.942793
-0.309288	0.942616
0.375578	0.942111
0.337593	0.941507
0.244523	0.941097
1.12197	0.941072
-0.288452	0.94095
-0.222616	0.940513
-0.407991	0.940125
-1.19482	0.939638
-0.384267	0.93916
-0.449417	0.938471
-1.08027	0.937615
0.177906	0.937459
-0.683022	0.937159
0.192653	0.937114
0.372011	0.936532
-0.196858	0.936215
-0.827334	0.935556
0.384311	0.935123
0.335585	0.935069
0.18595	0.935069
0.231804	0.934569
-0.322842	0.933895
-0.426143	0.933438
-1.33493	0.933055
-0.854154	0.932777
-0.25432	0.932734
-0.190258	0.932706
0.292501	0.932678
-0.370775	0.932621
-0.988489	0.931949
0.467492	0.931608
-0.656803	0.931346
-0.278122	0.931076
-0.68336	0.93101
0.533828	0.930788
1.04418	0.930582
-0.328939	0.93051
0.365174	0.930455
-0.299824	0.930209
0.194585	0.930109
-0.512691	0.929904
-0.324246	0.929726
1.14737	0.929621
-0.274522	0.929619
-0.909152	0.929287
-0.336504	0.929231
-0.36399	0.929091
-0.224812	0.929086
0.262574	0.928983
0.377637	0.928759
0.260485	0.928081
0.369112	0.927887
-0.452812	0.927852
-0.323607	0.92758
0.639197	0.927532
-0.390378	0.927297
-0.163952	0.92688
0.39594	0.926686
-0.472158	0.926105
-0.226596	0.926095
-0.223051	0.925899
0.315115	0.925409
0.407049	0.924848
0.766199	0.924744
0.381331	0.924348
0.438682	0.92426
0.212062	0.924143
-0.282555	0.923397
0.525313	0.923138
-0.244979	0.923014
-0.852586	0.922409
-0.242202	0.922382
-0.746651	0.922038
-0.188901	0.921673
-0.355253	0.921019
0.260762	0.919989
0.507747	0.919941
-0.410211	0.919648
-0.432426	0.919635
0.871005	0.919556
-0.32557	0.919488
-0.356625	0.919216
0.520479	0.918981
-0.212662	0.918953
0.480333	0.917878
-0.417791	0.917233
-0.523773	0.917216
-1.15412	0.916955
-0.361426	0.916946
0.431581	0.916918
0.220582	0.916517
0.825453	0.915988
0.852893	0.915965
-0.685096	0.915895
-0.228442	0.915791
-0.904707	0.915527
0.694318	0.91505
0.317644	0.914515
0.265769	0.913972
0.255666	0.913181
1.01809	0.913045
-0.804665	0.91285
-0.979628	0.912672
0.246097	0.91251
-0.474523	0.912445
-0.49191	0.9124
0.353284	0.91178
-0.367458	0.911478
-0.874713	0.910799
0.180389	0.910622
-0.243713	0.910498
0.890518	0.910156
0.24096	0.90966
-0.348511	0.908999
-0.225032	0.908553
0.267963	0.908254
-0.655287	0.907972
0.288786	0.907495
-0.897473	0.906283
0.243462	0.905991
-0.29311	0.905775
0.436873	0.905461
0.222887	0.905144
-0.524272	0.904864
-0.169259	0.904699
-0.253619	0.904531
-0.45805	0.904416
0.252777	0.903886
-0.237204	0.903161
-0.614813	0.90288
-0.454654	0.902351
-0.254835	0.902334
-0.455989	0.902079
-0.384856	0.901939
0.334086	0.901818
-0.290045	0.901194
0.642306	0.901106
-0.327526	0.900124
-0.44111	0.899501
-1.47978	0.899432
-0.466192	0.899256
0.373543	0.898555
-0.277613	0.898294
-0.393109	0.898023
0.850495	0.897656
-0.219654	0.89765
1.42216	0.897501
-0.475268	0.896644
-0.60785	0.896278
-0.537287	0.89626
0.335004	0.896164
0.221348	0.896158
0.175311	0.896125
0.660363	0.895107
0.321256	0.894932
-0.43292	0.894688
-0.278244	0.894077
-0.302653	0.894048
-0.292536	0.893809
-1.04346	0.893716
-0.288449	0.893331
-0.281641	0.893296
-0.638856	0.893116
0.211922	0.892813
-0.935044	0.892803
-0.572256	0.892428
-0.250491	0.892193
-0.285415	0.891957
-1.08144	0.891736
-0.374202	0.89166
-0.166677	0.890014
-0.344498	0.889967
-0.363828	0.889532
0.59287	0.88934
0.351142	0.889113
-0.745047	0.888698
-0.474137	0.888062
-0.343833	0.88714
0.160587	0.886994
-0.288887	0.886663
-1.06081	0.886581
-0.578876	0.886552
0.496497	0.886424
-0.668036	0.886313
-0.273258	0.8863
-0.282579	0.885908
0.430062	0.885873
-0.219476	0.885794
-0.319201	0.885268
-0.709422	0.884983
-0.208466	0.884282
0.345135	0.883983
0.446195	0.883846
-0.332564	0.883685
-0.555562	0.883676
-0.272579	0.88348
-0.36278	0.883182
0.204173	0.883098
0.554614	0.882896
-0.588259	0.882813
-0.500495	0.882716
-0.734292	0.882539
0.731269	0.882131
0.317677	0.881946
-0.705684	0.881702
0.283394	0.881134
-1.28028	0.880932
0.418155	0.880877
-0.212312	0.880838
-0.278292	0.880345
-0.373278	0.879827
0.33101	0.879763
-0.397036	0.879734
-0.477418	0.879404
-0.970636	0.879133
-0.365922	0.879093
0.33581	0.878965
0.624962	0.87826
0.685296	0.877964
-0.924161	0.8773
-0.311322	0.877088
-0.21382	0.87687
-0.474541	0.876518
0.175892	0.876452
0.9328	0.875598
-0.307317	0.875473
-0.262213	0.875388
-0.34654	0.875383
0.391028	0.875141
-0.406793	0.874904
-0.355391	0.874731
0.47262	0.874604
-0.485031	0.874256
0.455599	0.873892
0.40356	0.87387
-0.317962	0.873825
-0.196133	0.873611
-0.390085	0.873592
-0.266026	0.87312
0.28937	0.871939
-0.17579	0.871713
-0.444703	0.871511
-0.223736	0.87125
-0.190671	0.871118
-1.9732	0.871082
-0.229267	0.871036
0.260562	0.871027
-0.494077	0.870957
-0.263399	0.870641
0.661617	0.870296
-0.264988	0.870233
-0.697431	0.870224
-1.48291	0.870221
-0.221186	0.870162
-0.413252	0.870153
-0.350208	0.869847
0.332106	0.86975
0.535165	0.86971
0.28981	0.86944
-0.306825	0.86923
0.173176	0.868968
-0.350091	0.868798
-0.314818	0.868659
0.766695	0.86861
-0.271477	0.868338
-0.560158	0.868021
0.638013	0.867726
-0.380391	0.867432
-0.169788	0.86729
0.581153	0.867268
-0.335384	0.867222
-0.566519	0.867151
-0.41139	0.866979
-0.630307	0.866718
-0.393829	0.86648
-0.287654	0.865969
-0.349779	0.865571
0.350102	0.865392
0.358345	0.865263
0.599787	0.865095
0.309879	0.864566
-0.898814	0.864557
0.821011	0.864161
-0.398859	0.863336
-0.421788	0.863031
0.409248	0.862907
-0.358211	0.862697
0.443148	0.862689
-0.175807	0.86245
-0.182481	0.861871
0.21901	0.861622
-0.236722	0.861585
0.336163	0.86123
0.473402	0.861228
0.343171	0.860964
0.366925	0.860721
-0.235624	0.859652
0.206215	0.859299
-0.212151	0.859184
-0.259969	0.858629
0.379948	0.858476
-0.230782	0.857788
-0.380273	0.857764
-0.728995	0.85749
-0.401398	0.857436
-0.215007	0.857327
0.624675	0.857043
-0.217748	0.857042
-0.162925	0.857012
0.232073	0.857002
-0.227043	0.856938
-0.204058	0.856936
-0.211177	0.856888
-0.698964	0.856762
-0.278189	0.856529
1.00812	0.856337
-0.204292	0.856099
-0.469017	0.855372
0.321776	0.855236
-1.04557	0.855194
0.702876	0.85511
0.513884	0.854598
0.432661	0.854076
-0.296556	0.854074
-0.586384	0.853698
0.291358	0.853351
-0.226731	0.853156
0.295289	0.852984
-1.43366	0.852838
0.611074	0.852834
-0.610564	0.852815
-0.447843	0.852564
-0.377187	0.852477
0.234517	0.852465
0.323435	0.8522
0.248034	0.851838
-0.438179	0.851837
0.289522	0.851822
-0.606512	0.851637
-0.346986	0.851304
-0.290729	0.851259
0.268974	0.851111
1.25549	0.85103
-0.534704	0.850917
0.185894	0.850722
-0.376127	0.850689
-0.270571	0.850447
-0.518833	0.850323
-0.499295	0.849714
0.279089	0.848644
0.629838	0.847933
-0.581611	0.847448
0.205229	0.847337
0.761592	0.847327
0.360708	0.847278
-0.330157	0.847243
-0.230299	0.846316
-0.310052	0.846156
0.403861	0.846035
-1.4052	0.845964
-0.464601	0.845845
-0.243409	0.845713
-0.534654	0.845707
-0.272064	0.845623
0.559292	0.845309
-0.226956	0.844935
-0.250715	0.844894
-0.232395	0.844428
0.239066	0.844334
0.192861	0.843675
-0.155064	0.843342
-0.215352	0.842917
-0.212473	0.842846
-0.182562	0.842446
0.163728	0.842357
-0.243703	0.842178
-0.3754	0.841859
-0.18044	0.841659
-0.516681	0.841342
-0.254641	0.841322
-0.352448	0.8413
-0.275467	0.841285
-0.182035	0.841229
0.864848	0.84114
-0.477558	0.839918
0.515158	0.839706
-0.434453	0.839611
0.768067	0.839587
-0.210536	0.839444
-0.317277	0.83925
-0.463786	0.839154
0.206288	0.8388
-0.178986	0.838584
-0.211003	0.838449
0.999106	0.838384
0.57508	0.838382
-0.234696	0.838293
-1.05287	0.837989
-0.237212	0.837628
0.265399	0.837246
0.288286	0.837013
-0.265408	0.836334
0.843652	0.836311
-0.22957	0.836237
0.179524	0.835825
0.515786	0.835743
-0.301927	0.835476
0.396921	0.835318
0.413861	0.83501
0.363221	0.834512
0.564012	0.834295
0.293721	0.834218
0.794022	0.834006
-0.358926	0.83398
-0.356221	0.833729
-0.389144	0.833415
0.317477	0.833125
-0.382773	0.832934
0.210252	0.832424
-0.433476	0.832198
-0.240477	0.831995
0.449082	0.831816
-0.686125	0.831452
0.329754	0.83134
0.513936	0.831177
0.236531	0.831057
-0.465767	0.830677
0.883047	0.830499
0.553051	0.830498
0.373691	0.83035
-0.351487	0.830143
-0.521466	0.83011
0.32737	0.829779
0.183572	0.829295
-0.248362	0.829253
0.558092	0.829091
0.286186	0.82906
0.224268	0.829059
0.178979	0.829003
-0.301065	0.828999
-0.35927	0.828767
0.391088	0.828669
0.405854	0.828643
0.685806	0.828259
0.529542	0.827031
0.267697	0.82703
-0.171392	0.826588
0.213307	0.826467
-0.526912	0.826407
-0.468554	0.82619
-0.198064	0.826021
0.210798	0.825942
-0.376884	0.825021
-0.480042	0.824599
-0.380677	0.824374
-0.223583	0.824315
-0.953231	0.824036
-0.382081	0.824002
-0.242246	0.823969
-0.171492	0.823861
0.225948	0.823669
-0.975781	0.823651
0.321497	0.823194
-0.566621	0.82304
0.272374	0.82274
-0.605734	0.822445
-0.522221	0.822206
0.36816	0.821959
-0.271365	0.821551
-0.19871	0.821478
-0.6271	0.821434
-0.408996	0.820841
-0.343501	0.820426
-0.490911	0.819839
-0.30103	0.819776
0.641683	0.819616
-0.223137	0.819509
-0.315352	0.819477
-0.393834	0.819277
-0.406355	0.819264
-0.297584	0.81921
-0.422402	0.819175
-0.448172	0.819013
-0.509607	0.81892
-0.21162	0.818844
0.241137	0.818766
0.400406	0.818561
-0.202029	0.818521
-0.320223	0.818299
0.266222	0.817775
0.826454	0.817172
-0.241366	0.817118
-0.246481	0.816953
0.293173	0.816866
-0.269797	0.816707
0.378122	0.816584
-0.232336	0.816013
0.245451	0.816005
-0.542315	0.815431
0.26778	0.815225
0.151223	0.814863
-0.44463	0.814843
-0.696019	0.814813
0.449592	0.814629
-0.180374	0.814403
-0.704204	0.81408
0.672726	0.813958
-0.346074	0.813593
0.627513	0.813246
-0.298834	0.812851
0.519604	0.812751
-0.629118	0.812654
1.15965	0.812651
-0.38741	0.81223
-0.231869	0.812228
-0.394373	0.812193
-0.141763	0.812169
0.3341	0.812065
0.354936	0.812001
-0.555393	0.81193
-0.313162	0.811601
0.284542	0.811396
0.195269	0.811377
0.163903	0.811341
-0.248938	0.81113
0.480393	0.810341
0.587623	0.810291
0.852744	0.810121
-0.375591	0.810098
0.186715	0.809995
-0.454418	0.80982
1.23713	0.809757
0.262789	0.809507
-0.451288	0.809373
0.321182	0.809356
-0.174362	0.809225
0.187339	0.808645
-0.789577	0.808525
0.167115	0.808234
-0.950722	0.807401
-0.388087	0.806919
0.506632	0.806898
-1.34515	0.806824
-0.419066	0.806692
0.430062	0.806321
0.219279	0.806248
-0.206637	0.8058
-0.365389	0.80565
0.528715	0.8055
-0.540719	0.805369
0.315432	0.80503
-0.548983	0.805017
-0.777659	0.804843
-0.324666	0.804668
-0.342407	0.804299
-0.276121	0.804214
-0.380268	0.804161
-0.240044	0.804156
0.453959	0.804115
-0.276947	0.804094
-0.687342	0.803911
0.409303	0.803895
-1.04204	0.80354
-0.498517	0.803454
0.826615	0.803368
-0.267077	0.803168
0.3173	0.802853
0.515705	0.80284
-0.216165	0.802685
0.86507	0.802655
-0.443631	0.802398
-1.25998	0.802361
-0.382656	0.802166
0.245878	0.80188
0.618935	0.801665
-0.825315	0.801468
-0.339423	0.801231
-0.195674	0.800994
0.502395	0.800547
-0.739179	0.800119
-0.314619	0.799841
-0.53574	0.799728
-0.855851	0.799722
0.20954	0.799621
0.359362	0.79951
0.359186	0.799382
0.363967	0.79937
-0.820166	0.798907
0.33178	0.798794
-0.354182	0.798651
0.480898	0.798635
0.209405	0.797816
-0.651478	0.797767
-1.29895	0.797743
-0.390858	0.797721
-0.241465	0.797575
-0.184441	0.797544
0.214049	0.796476
0.681682	0.796371
-0.214748	0.796282
-0.824983	0.795571
-1.26783	0.795136
-0.729376	0.79502
-0.793339	0.794655
-0.379886	0.79455
0.508775	0.794515
0.191583	0.79431
-0.301272	0.794182
-0.206552	0.794064
-0.2184	0.793763
-0.349911	0.793708
-0.583092	0.793627
-0.471264	0.793538
0.270518	0.793376
-0.241061	0.793167
0.361074	0.793002
0.253175	0.792868
-0.191937	0.792851
0.294851	0.792673
-0.181665	0.792222
-0.168905	0.791971
-0.211992	0.791278
-0.417599	0.791261
-0.190403	0.791242
0.360466	0.790819
0.493052	0.790779
-0.212711	0.790713
0.226438	0.790618
0.238586	0.790553
-0.433186	0.790447
-0.427621	0.790316
-0.36746	0.790314
-0.502543	0.790305
-0.582675	0.790304
-0.258499	0.790242
-0.18572	0.790218
0.236866	0.78967
-0.157437	0.789533
-0.281505	0.789234
0.50286	0.789208
-1.23576	0.789189
-0.866132	0.788388
-0.336746	0.788349
0.246613	0.787995
-0.376048	0.787758
-0.249461	0.787723
-1.35893	0.787589
-0.282941	0.787545
0.19557	0.787436
0.2065	0.787212
-0.52517	0.787177
0.325769	0.787166
-0.166923	0.787079
-0.276814	0.787
0.75709	0.786764
0.210927	0.78669
-0.195782	0.786261
-0.510715	0.786021
0.423161	0.785683
-0.170869	0.784849
0.142981	0.784002
-0.635387	0.783905
0.213967	0.783888
-0.622299	0.783668
0.468788	0.783617
-0.212221	0.782833
-0.526425	0.782266
-0.615228	0.782252
0.490737	0.781245
0.92364	0.781079
-0.436746	0.780876
0.314364	0.780345
-0.400293	0.780329
-0.223763	0.780097
-0.397856	0.780089
-0.262077	0.779961
0.206935	0.779735
-0.450417	0.779105
0.466186	0.778513
-0.226828	0.778404
-0.308213	0.778287
0.381349	0.777891
0.506584	0.777823
-0.22081	0.777789
0.336687	0.777779
0.261796	0.777497
-0.281302	0.776999
-0.285274	0.776718
-0.461184	0.776549
-0.361473	0.776351
-0.485883	0.776333
-0.242094	0.776073
0.205872	0.776014
-0.226612	0.775611
-0.320297	0.775349
-0.389767	0.775229
0.243367	0.77477
-0.241337	0.774708
-0.296248	0.77429
-0.226559	0.773879
0.280811	0.77375
0.221815	0.773692
-0.459256	0.773533
0.533896	0.773335
-0.568775	0.773306
0.418453	0.773034
-0.176501	0.772813
0.221885	0.772636
-0.287633	0.772597
-0.403687	0.772593
0.227865	0.772535
-0.457996	0.772335
-0.745503	0.772157
-0.433725	0.771762
-0.591112	0.771512
-0.374238	0.771502
-0.27031	0.771206
0.173777	0.771201
0.276109	0.771086
-1.02677	0.771076
-0.459047	0.771056
-0.715166	0.77096
-0.515818	0.77081
0.304534	0.770582
0.2392	0.770018
-0.249781	0.769993
-0.300144	0.769815
-0.938331	0.769551
0.196744	0.769267
-0.654576	0.768951
0.940776	0.768895
0.324243	0.768869
0.18547	0.768858
-0.294804	0.768626
-0.254404	0.768511
0.609555	0.768491
0.236651	0.768321
-0.263549	0.76775
-0.163315	0.767633
-0.154448	0.767592
-0.23708	0.767576
-0.671712	0.767534
0.204776	0.767494
0.251747	0.767483
-0.203566	0.767306
-0.367199	0.767099
-0.264612	0.767072
0.248399	0.766879
-0.253651	0.766623
-0.412515	0.766513
-0.172841	0.766471
0.404811	0.766421
-0.17889	0.766044
-0.582296	0.765719
0.450522	0.765704
0.916372	0.76564
-0.555968	0.765556
-0.153066	0.765545
-0.214937	0.765488
-0.392031	0.765382
-0.501307	0.765304
0.172009	0.765032
0.37092	0.764922
-0.203003	0.764658
0.158443	0.764587
-0.324691	0.764528
0.832565	0.764497
0.544005	0.764233
-0.26829	0.764174
0.570069	0.764086
-0.25732	0.763819
-0.413157	0.763634
-0.555589	0.763614
-0.56763	0.763574
-0.25635	0.763571
0.8739	0.763528
-0.34001	0.763284
-0.195142	0.763159
-0.296844	0.763089
-0.193079	0.762792
-1.12173	0.762764
-0.892552	0.76262
0.81625	0.762367
0.395426	0.762343
-0.178135	0.762015
0.280019	0.761973
-0.296525	0.761846
0.29647	0.761298
-0.700547	0.761216
0.769132	0.761165
0.199693	0.761038
-0.211888	0.761038
0.374091	0.761028
0.457728	0.760944
0.329665	0.760296
-0.322237	0.759977
-0.790938	0.759792
0.691902	0.759475
0.329481	0.759397
0.563111	0.759235
-0.549031	0.759121
0.371567	0.758947
-0.299652	0.758893
-0.536006	0.758576
-0.311198	0.758545
0.382033	0.758387
0.591201	0.758374
0.435269	0.758355
-0.547354	0.758318
-0.227228	0.758108
-0.323363	0.758084
0.325936	0.75808
-0.487366	0.757777
-0.344316	0.757628
-0.223729	0.757279
-0.184097	0.757082
0.192117	0.757047
-0.31412	0.757047
0.596229	0.75703
-0.278699	0.756982
-0.903124	0.75684
0.617827	0.756824
-0.324176	0.756809
0.223563	0.756679
0.23331	0.756376
-0.256685	0.756334
0.464357	0.756295
0.309	0.755984
-0.408638	0.755643
-0.372153	0.755473
-0.200619	0.754939
-0.533816	0.754302
-0.277994	0.753879
0.635908	0.753597
[truncated: 11,915 more rows]
[truncated: 381 more columns]

## Sheet: S1 Fig 
S1 Fig
WT	KO
28232	56716
28449	33158
20630	26456
30608	18671

## Sheet: S2 Fig
S2 Fig
Eotaxin		G-CSF		GM-CSF		IFNγ		IL-1α		IL-2		IL-3		IL-5		IL-6		IL-7		IL-9		IL-10		IL-12p70		IL-15		IL-17		IP-10		KC		LIX		MCP-1		M-CSF		MIG		MIP-1α		MIP-1β		MIP-2		RANTES
WT	KO	WT	KO	WT	KO	WT	KO	WT	KO	WT	KO	WT	KO	WT	KO	WT	KO	WT	KO	WT	KO	WT	KO	WT	KO	WT	KO	WT	KO	WT	KO	WT	KO	WT	KO	WT	KO	WT	KO	WT	KO	WT	KO	WT	KO	WT	KO	WT	KO
666.05	655.29	800.27	1260.66	11.34	3.62	1.68	1.04	251.37	341.19	2.07	1.12	4.54	3.21	7.68	8.38	7.29	4.68	0.66	1.69	14.19	13.22	17.51	11.05	13.86	9.9	44.99	15.18	2.18	1.91	51.17	74.98	139	131.48	2311.15	2616.7	15.67	3.93	28.91	9.07	372.35	461.92	61.52	40.67	124.94	90.3	265.58	219.78	13.62	1.22
591.51	750.03	735.19	1361.89	4.79	8.59	1.28	4.85	210.68	425.66	1.44	19.12	2.61	2.91	8.49	3.29	3.89	8.63	2.52	4.38	12.24	75.65	11.05	13.26	12.41	6.05	15.18	24.05	1.96	1.87	55.39	70.49	114.62	126.6	2206.82	2524.41	6.84	6.84	11.38	20.17	481.31	658.88	39.21	97.42	82.31	87.16	246.58	183.52	20.83	17.64
752.26	524.98	962.8	963.35	9.81	8.59	3.26	3.26	248.61	247.69	1.44	1.76	2.17	3.73	8.38	14.91	4.64	5.39	4.17	2.52	10.3	11.76	8.62	16.31	9.55	9.55	221.52	47.43	2.74	1.8	59.62	57.2	151.39	165.23	2856.11	2158.97	49.99	5.11	15.68	11.85	285.44	457.62	44.78	47.33	114.61	137.13	209.25	240.04	23.69	13.17
786.9	581.29	951.37	1091.83	9.81	14.48	3.42	1.99	418.6	238.48	3.67	0.49	3.36	1.13	7.28	7.57	3.63	33	4.17	50.24	20.01	20.98	13.52	25.32	7.79	46.72	67.65	24.05	1.46	3.28	59.39	55.63	128.29	135.8	2769.86	1598.55	11.04	14.05	25.29	25.8	330.46	501.55	36.12	36.12	118.55	71.99	249.8	271.72	14.81	12.95
655.7	661.05	2299.4	847.77	8.59	10.2	3.74	2.23	262.37	169.37	1.44	0.49	4.77	3.43	15.71	10.97	36.7	11.39	1.9	0.04	20.98	18.07	14.82	13.26	10.97	1.28	49.88	26.3	1.75	1.23	75.7	57.42	411.91	108.28	3150.23	2107.92	6.84	1.48	17.66		663.19	281.9	40.67	19.71	123.68	91.08	277.78	223.23	10.89
[truncated: 2 more columns]

## Sheet: S3 Fig
S3 Fig
TNF-α		IL-18		IL-6		CCL3		IFN-γ		CCL5		IL-10		IL-4		TGF-β		IL-17
WT	KO	WT	KO	WT	KO	WT	KO	WT	KO	WT	KO	WT	KO	WT	KO	WT	KO	WT	KO
3.98252	0.700804	0.927064	1.32869	0.174951	8.86194	0.000459233	5.88406	0.213595	12.647	1.33566	1.68217	1.0606	0.324235	1.20539	0.890808	0.741933	1.12718	3.20845	1.74303
1.80253	0.0609556	1.42603	2.0372	3.70445	1.15781	3.673	2.19888	1.06209	0.328225	0.720873	2.6827	1.51694	1.44135	1.41275	2.65614	0.991966	1.57957	0.737414	3.11227
1.91189	0.805086	1.03071	1.52252	3.32591	2.29029	13.7437	5.47301	0.0691596	0.181469	2.00876	1.90325	1.40689	0.5731	0.511676	0.728349	0.764253	0.566065	0.263455	0.41011
0.0922595	0.166817	0.985725	1.79479	2.97013	0.41219	2.68092	0.9594	25.626	0.032161	0.165391	0.366164	1.06692	0.120654	0.659982	0.364757	0.702699	0.557514	0.355905	0.0240849
1.61328	0.277811	2.00858	1.02712	1.43093	10.1101	4.24419	0.00680394	2.48721	6.41914	2.17796	0.623606	0.477054	0.403488	1.72837	0.474991	1.17903	0.863527	2.66515	1.08297
0.489528	3.64767	0.370664	0.682317	0.109158	0.846563	3.79107	1.58304		11.5256	1.43534	0.262005	0.868001	0.405898	1.00611	0.589702	2.14589	0.489679	1.69134	4.12754

## Sheet: S4 Fig
S4A Fig			S4B Fig
WT	KO		WT	KO
45241	83106		0.291998	0.664394
71771	47405		1.58589	0.272641
23421	69065		0.00338453	1.04124
72454	73933		0.00763584	0.0108573
19480	67789		0.300746	0.18856
14527	58379		9.54978	8.34264
35272	45814		2.14444	8.19457
	83428		0.359036	2.04545
			0.00347572	33.0463
			1.60366	1.11585
			0.70443	12.826
			0.600983	1.94463
			1.19765	0.612565
			0.00017693	4.20452
